# Supplementary material for: Using machine learning to predict depression among middle-aged and elderly population in China and conducting empirical analysis
Source: PLoS One. 2025 Mar 18;20(3):e0319232. doi: 10.1371/journal.pone.0319232 (PMC11918330; doi:10.1371/journal.pone.0319232)
Supplement: S1 Table — (XLSX) [file pone.0319232.s001.xlsx]

## Sheet: Sheet1
Machine Learning Model	Hyperparameter	Setting
BP Neural Network	Hidden Layers	3
	Nodes per Hidden Layer	30
	Activation Function	tanh
	Learning Rate	0.01
	Batch Size	48
	Number of Epochs	1500
	Regularization Term	L2
	Regularization Coefficient	0.01
Deep Learning	Hidden Layers	4
	Nodes per Hidden Layer	100
	Activation Function	ReLU
	Learning Rate	0.001
	Batch Size	64
	Number of Epochs	1500
	Regularization Term	L2
	Regularization Coefficient	0.001
	Dropout Ratio	0.3
Logistic Regression	Learning Rate	0.01
	Number of Epochs	1000
	Regularization Term	L2
	Regularization Coefficient	0.01
	Solver	LIBLINEAR
	C (Penalty Coefficient)	1
Random Forest	Number of Trees ('n_estimators')	500
	Max Depth ('max_depth')	10
	Minimum Samples Split ('min_samples_split')	4
	Minimum Samples Leaf ('min_samples_leaf')	2
	Bootstrap Sample ('bootstrap')	Ture
XGBoost	Number of Trees ('n_estimators')	200
	Learning Rate ('eta')	0.3
	Maximum Depth ('max_depth')	6
	Minimum Gain ('gamma')	0.1
	Subsample Ratio ('subsample')	0.8
	Regularization Alpha ('alpha')	1
	Regularization Lambda ('lambda')	1
KNN	Number of Neighbors ('n_neighbors')	5
	Weight Function ('weights')	uniform
	Algorithm ('algorithm')	auto
	Power Parameter ('p')	2
SVM	Kernel Function ('kernel')	rbf
	Degree of Polynomial Kernel ('degree')	3
	C (Penalty Parameter)	1
	Gamma ('gamma')	scale
	Coefficient of the squared L2 penalty ('C')	1
	Tolerance for Training ('tol')	0.001
Gradient Boosting	Number of Trees ('n_estimators')	100
	Learning Rate ('learning_rate')	0.1
	Maximum Depth ('max_depth')	5
	Minimum Samples Split ('min_samples_split')	2
	Minimum Samples Leaf ('min_samples_leaf')	1
	Subsample Ratio ('subsample')	0.8
	Regularization Lambda ('lambda')	0.1
AdaBoost	Number of Estimators ('n_estimators')	50
	Learning Rate ('learning_rate')	0.01
	Loss Function ('loss')	linear
