# Supplementary material for: Using machine learning to predict depression among middle-aged and elderly population in China and conducting empirical analysis
Source: PLoS One. 2025 Mar 18;20(3):e0319232. doi: 10.1371/journal.pone.0319232 (PMC11918330; doi:10.1371/journal.pone.0319232)
Supplement: S2 Table — (XLSX) [file pone.0319232.s002.xlsx]

## Sheet: Sheet1
Model		Accuracy	Sensitivity	specificity	AUC	Precision	F1
BP neural network	Train Data	0.7631	0.7887	0.7174	0.7698	0.736208	0.761551
	Test Data	0.7232	0.7342	0.6792	0.7442	0.695924	0.71455
Deep learning	Train Data	0.7947	0.8192	0.7789	0.8615	0.787465	0.803019
	Test Data	0.7764	0.8035	0.7621	0.7932	0.771558	0.787205
Logistic regression	Train Data	0.7696	0.7829	0.7248	0.7923	0.739911	0.760799
	Test Data	0.757	0.7764	0.7072	0.786	0.72615	0.750435
Random forest	Train Data	0.7734	0.7795	0.7419	0.7806	0.751253	0.765116
	Test Data	0.7568	0.7649	0.7352	0.7761	0.742838	0.753707
XGBoost	Train Data	0.7964	0.812	0.7812	0.8365	0.787738	0.799685
	Test Data	0.7498	0.7679	0.7445	0.7546	0.750342	0.759019
SVM	Train Data	0.7739	0.8081	0.7237	0.7946	0.745205	0.775379
	Test Data	0.7447	0.7531	0.6954	0.7398	0.712017	0.731982
KNN	Train Data	0.7643	0.8188	0.6847	0.7465	0.721982	0.767349
	Test Data	0.7163	0.7064	0.6477	0.6826	0.667233	0.686258
GBM	Train Data	0.7598	0.7701	0.7103	0.7588	0.726647	0.747742
	Test Data	0.7166	0.7241	0.6908	0.7133	0.700765	0.712241
AdaBoost	Train Data	0.7812	0.789	0.7415	0.768	0.753222	0.770696
	Test Data	0.7267	0.7314	0.6915	0.7291	0.703337	0.717094
