# Supplementary material for: Using machine learning to predict depression among middle-aged and elderly population in China and conducting empirical analysis
Source: PLoS One. 2025 Mar 18;20(3):e0319232. doi: 10.1371/journal.pone.0319232 (PMC11918330; doi:10.1371/journal.pone.0319232)
Supplement: S3 Table — (XLSX) [file pone.0319232.s003.xlsx]

## Sheet: d8_sample
Gender	Age	Place	Marriage	Medical_Insurance	Pension	Education	Frequency_See	Frequency_Talk	self_reported_health	Somke	Drink	Use.Internet	Hypertension	Diabetes	cancer	Heart.disease	Stroke	Mental	Alzheimer	PD	Life.Satisfication	Chidren.Satisfication	Pain	Activity	disability	difficult	Sleeptime	Cognitive	cesd	Have.Wage	businesses	Monthly.household.consumption	house.type	ADL	IADL	Bothered	No.Keeping.Mind	Depressed	Hard	Hopeful	Fearful	Sleepless	Happy	Lonely	Get.on
2	74	1	1	1	2	4	7	5	4	2	3	2	2	2	2	2	2	2	2	2	3	2	5	9	1	1	6	1	1	2	2	300	3	6	6	1	1	1	3	3	0	3	1	2	0
2	75	3	1	1	1	1	3	3	2	2	3	2	2	2	2	2	2	2	2	2	1	1	2	9	1	4	6	1	0	2	2	1000	3	6	10	0	0	0	0	3	0	1	1	0	0
2	59	1	5	1	1	5	8	4	3	2	1	1	2	2	2	2	2	2	2	2	3	2	2	1	3	1	7	4	1	2	2	2000	2	6	6	1	1	1	1	3	1	0	2	3	0
2	53	1	1	1	1	1	6	4	4	2	3	2	2	2	2	2	2	2	2	2	3	2	2	9	3	1	8	2	0	2	2	1000	3	6	6	1	0	0	1	3	0	3	0	0	0
2	60	1	1	1	1	4	5	3	3	2	3	2	2	2	2	2	2	2	2	2	2	2	1	9	3	1	4	5	0	2	2	50	1	6	6	0	0	0	0	0	0	0	0	0	0
1	67	1	1	1	1	4	1	1	1	2	1	2	2	2	2	2	2	2	2	2	3	2	1	1	3	1	9.5	3	0	1	2	400	1	6	6	0	1	0	1	0	1	0	0	1	0
1	56	1	2	1	1	2	7	5	3	2	3	1	2	2	2	2	2	2	2	2	3	3	2	1	3	1	6.8	5	1	1	2	1000	3	6	6	0	2	1	2	3	0	0	2	0	0
1	59	1	1	1	1	5	1	3	4	2	3	1	2	2	2	2	2	2	2	2	3	3	2	9	3	1	7	5	0	2	2	3500	1	6	6	0	0	3	0	3	0	0	3	0	0
2	67	1	1	1	1	2	2	5	1	2	1	2	2	2	2	2	2	2	2	2	3	3	1	9	3	3	7	3	1	2	2	100	1	6	10	2	2	2	3	1	1	0	3	3	0
1	73	1	1	1	1	2	2	6	3	2	3	2	2	2	2	2	2	2	2	2	2	2	1	9	3	2	9	4	1	2	2	2500	1	7	6	2	2	2	2	3	0	0	0	0	0
2	65	1	1	1	1	1	5	4	3	2	2	2	2	2	2	1	2	2	2	2	2	2	3	9	2	3	3	3	1	2	2	1500	1	6	8	3	0	2	3	0	0	3	0	0	0
1	62	2	1	1	1	6	4	3	2	2	2	1	2	2	2	2	2	2	2	2	2	2	2	1	3	1	5	4	0	2	2	9000	2	6	6	1	0	0	0	0	0	2	0	0	0
1	77	2	1	1	1	4	3	3	3	2	1	2	2	2	2	2	2	2	2	2	2	2	1	9	3	1	7	5	0	2	2	1500	2	6	6	0	0	0	0	0	0	0	0	0	0
1	60	1	1	1	1	4	1	3	1	2	3	1	2	2	2	2	2	2	2	2	2	1	1	1	3	1	7.5	4	0	1	2	6000	2	6	6	0	2	0	3	0	0	0	0	0	0
2	58	1	1	1	1	6	4	2	5	2	3	2	2	2	2	2	2	2	2	2	3	3	2	1	2	1	5.3	5	1	1	2	2500	3	6	6	2	2	2	2	1	0	3	1	2	0
1	64	1	1	1	1	5	4	6	4	2	1	2	2	2	2	2	2	2	2	2	3	2	2	9	2	2	9.5	4	1	1	2	2000	3	9	6	2	0	1	2	3	1	0	2	1	1
2	67	3	1	1	1	2	4	2	1	2	3	2	2	2	2	2	2	2	2	2	2	2	1	1	3	2	7	4	0	2	2	1500	3	8	6	0	0	0	0	3	0	0	0	0	0
1	52	1	1	1	1	5	5	2	3	2	1	1	2	2	2	2	2	2	2	2	3	2	1	1	3	1	8.7	5	0	1	2	1000	1	6	6	0	0	0	0	2	0	0	1	0	0
1	53	1	1	1	1	4	5	4	4	2	3	1	2	2	2	2	2	2	1	2	3	3	3	9	2	1	9	5	0	2	2	1500	1	6	6	1	0	1	2	3	0	0	0	0	0
2	76	2	1	1	1	4	2	3	4	2	3	1	1	1	2	2	2	2	1	2	4	3	2	1	3	4	6.1	5	0	2	2	3500	2	9	6	0	2	0	0	3	0	1	3	0	0
1	70	1	1	1	1	2	5	5	1	2	1	2	2	2	2	2	2	2	2	2	3	3	1	9	3	1	8	5	0	1	2	200	1	6	6	0	0	0	0	0	0	0	1	0	0
1	64	1	2	1	1	5	5	5	4	2	1	2	2	1	2	2	2	2	2	2	3	3	1	1	3	1	7	4	1	1	2	6000	3	6	6	0	1	3	0	3	0	0	3	3	2
2	74	1	5	2	1	1	1	10	2	2	1	2	2	2	2	2	2	2	2	2	1	1	1	9	3	1	10.2	0	0	2	2	500	1	6	6	0	0	0	0	3	0	0	3	0	0
2	78	2	5	1	1	5	2	3	1	2	3	1	2	2	2	2	2	2	2	2	3	3	3	1	3	1	6	5	0	2	1	3000	3	6	6	0	0	1	2	1	0	2	1	2	0
2	58	1	1	1	1	4	3	3	3	2	3	2	2	2	2	1	2	2	2	2	4	3	3	9	2	2	5	4	1	2	2	1000	1	7	6	3	3	3	3	0	1	1	2	1	3
1	56	2	1	1	1	5	4	3	5	2	1	1	2	2	2	2	2	2	2	2	4	3	4	9	1	4	8	3	0	2	2	3000	1	18	20	0	0	0	2	0	0	2	1	0	0
1	57	1	1	1	1	2	5	1	2	2	3	2	2	2	2	2	2	2	2	2	3	1	3	9	3	1	6	4	0	2	2	2500	3	6	6	1	1	0	0	3	0	1	3	0	0
1	49	3	1	1	1	6	3	3	3	2	1	1	2	2	2	2	2	2	2	2	3	3	2	1	3	1	7.7	5	0	1	1	1700	2	6	6	2	0	0	2	0	0	3	1	0	0
1	57	1	2	1	1	4	4	4	3	2	3	1	2	1	2	2	2	2	2	2	3	2	4	1	3	1	8	2	1	2	2	3000	1	6	6	1	2	2	3	2	0	3	1	3	1
1	49	1	1	1	1	2	7	3	1	2	3	1	2	2	2	2	2	2	2	2	2	2	1	9	3	1	8	5	0	2	1	2000	3	6	6	0	0	0	0	3	0	0	0	0	0
1	55	1	1	1	1	5	6	3	2	2	1	2	2	2	2	2	2	2	2	2	1	1	1	1	3	1	8	5	0	2	2	2100	1	6	6	0	1	0	1	2	0	0	1	0	0
1	60	1	1	1	1	6	3	3	3	2	1	1	2	2	2	2	2	2	2	2	3	3	1	1	3	1	6	3	0	1	2	2000	1	6	6	1	1	1	0	3	0	2	1	0	0
1	63	1	1	1	1	4	3	3	2	2	1	2	2	2	2	2	2	2	2	2	3	2	1	9	2	1	7	2	0	2	2	2000	1	6	6	0	2	1	3	0	0	0	0	0	0
2	58	3	1	1	1	6	6	3	4	2	1	1	2	2	2	2	2	2	2	2	3	3	2	1	3	1	6	4	1	2	2	3000	2	6	6	3	1	1	0	2	0	3	3	1	0
1	48	1	1	1	1	5	6	1	2	2	2	1	2	2	2	2	2	2	2	2	2	2	1	9	3	1	4	5	0	1	2	1500	2	6	6	0	0	0	0	0	0	1	0	0	0
1	54	1	2	1	1	4	1	3	3	2	1	1	2	2	2	2	2	2	2	2	4	2	4	1	2	1	7.5	4	1	1	2	1400	1	6	6	2	2	2	1	1	0	2	1	1	1
2	50	1	1	1	1	4	5	5	2	2	3	2	2	2	2	2	2	2	2	2	2	2	2	1	3	1	7	4	0	1	2	3000	3	6	6	0	0	0	0	0	0	3	0	0	2
2	65	1	1	1	1	1	5	3	3	2	3	2	2	2	2	2	2	2	2	2	2	2	1	9	2	1	7	2	0	2	2	20000	2	6	6	2	0	0	0	3	0	2	0	0	0
1	66	1	1	1	1	5	8	3	3	2	3	2	2	2	2	2	2	2	2	2	2	2	2	1	2	1	5	4	0	1	2	2500	3	6	6	0	0	0	0	3	0	0	2	2	1
2	54	2	1	1	1	5	7	3	3	2	3	2	2	2	2	2	2	2	2	2	3	3	1	9	2	2	4.5	4	1	2	2	1000	1	6	8	1	3	3	1	0	1	3	0	2	0
2	50	1	1	1	1	5	5	1	1	2	3	1	2	2	2	2	2	2	2	2	3	2	2	9	3	1	6.5	5	0	2	1	1000	3	6	6	1	0	0	0	3	0	0	3	0	0
1	72	2	1	1	1	8	4	2	2	2	3	1	2	2	2	2	2	2	2	2	3	3	1	9	3	1	6.5	4	0	2	2	2500	2	6	6	0	0	0	0	0	0	0	0	0	0
2	67	1	1	1	1	1	8	2	3	2	3	2	2	2	2	2	2	2	2	2	1	1	5	1	3	1	3	1	1	2	2	200	3	6	6	1	2	2	2	2	1	1	2	1	0
2	52	1	2	1	1	1	8	3	3	2	3	2	2	2	2	2	2	2	2	2	2	2	2	1	3	1	9	3	0	1	2	5000	2	6	6	0	0	0	0	3	0	2	0	0	0
2	66	3	1	1	1	4	5	1	3	2	3	2	2	2	2	2	2	1	2	2	2	2	2	9	3	2	9.5	5	0	2	2	4000	2	7	6	2	0	0	2	0	0	0	0	0	0
1	60	1	1	1	1	4	1	3	4	2	3	2	2	2	2	2	2	2	2	2	3	3	3	9	2	2	6	3	1	2	2	2300	1	8	8	2	2	2	3	2	0	3	1	2	2
1	61	1	1	1	1	5	6	3	3	2	2	1	2	2	2	2	2	2	2	2	3	3	3	9	2	2	9	5	1	2	2	2000	2	6	7	2	2	0	0	1	0	0	3	3	0
2	57	1	1	1	1	5	6	1	3	2	3	1	2	2	2	2	2	2	2	2	2	2	1	1	3	1	10	2	0	2	2	1500	3	6	6	0	1	2	1	0	1	0	0	0	0
2	53	3	1	1	1	8	3	1	3	2	3	2	2	2	2	2	2	2	2	2	1	2	2	1	3	1	8	5	0	1	1	10000	3	6	6	1	1	0	2	0	1	2	0	0	0
2	64	2	1	1	1	5	3	2	3	2	2	2	2	2	2	2	2	2	2	2	2	2	1	1	3	1	8	3	1	2	2	4000	2	6	6	0	3	2	1	2	2	1	0	2	0
2	56	1	2	1	1	4	6	2	3	2	3	2	2	2	2	2	2	2	2	2	3	2	2	1	3	2	6	4	0	2	2	3000	1	6	7	0	0	0	0	0	0	0	0	0	3
2	49	1	1	1	1	4	9	3	3	2	3	2	2	2	2	2	2	2	2	2	2	2	3	9	3	1	7	5	0	2	2	3000	3	6	6	0	0	0	0	1	0	0	0	0	0
1	50	1	1	1	1	4	6	3	5	2	2	1	2	2	2	2	2	2	2	2	1	2	2	1	2	4	11.5	4	0	1	2	400	1	6	9	0	0	0	0	3	0	0	1	0	0
1	64	1	1	1	2	6	1	4	1	2	2	2	2	2	2	2	2	2	2	2	3	4	1	9	3	2	9	5	0	2	1	2000	3	7	6	0	0	0	0	0	0	0	1	0	0
2	57	1	1	2	1	5	3	2	4	2	3	1	2	2	2	2	2	2	2	2	3	2	5	9	2	2	6	3	0	2	2	2000	1	8	6	0	0	0	0	0	0	0	0	0	0
1	61	2	2	1	1	5	4	3	1	2	1	1	2	2	2	2	2	2	2	2	2	1	2	1	3	1	7.5	3	0	1	1	3000	3	6	6	0	0	0	0	0	0	0	0	0	0
1	52	1	1	1	1	5	2	3	3	2	1	1	2	2	2	2	2	2	2	2	3	3	2	1	3	1	7	3	0	2	2	300	1	6	6	0	1	0	0	0	0	0	0	0	0
1	78	1	1	1	1	4	2	3	4	2	3	2	2	2	2	2	2	2	2	2	3	3	1	9	3	1	4.5	5	1	2	2	3000	1	6	6	0	3	3	3	3	0	3	2	0	0
1	65	1	1	1	2	2	7	4	4	2	3	2	2	2	2	1	2	2	2	2	3	3	2	9	1	3	3	3	1	2	2	600	1	7	8	1	1	1	2	3	0	3	0	0	0
2	69	2	1	1	1	1	1	10	4	2	3	2	2	2	2	2	2	2	2	2	3	3	5	9	3	1	5	4	1	2	2	2000	1	6	6	3	3	3	0	3	0	3	3	0	0
2	68	3	1	1	1	6	8	3	5	2	3	1	2	2	2	2	2	2	2	2	3	2	5	1	1	4	5	4	0	2	2	1050	3	7	15	1	1	1	1	0	0	0	0	0	0
2	47	1	1	1	1	2	7	3	1	2	3	1	2	2	2	2	2	2	2	2	3	1	3	9	3	1	7.2	4	1	2	1	2000	3	6	6	2	2	1	1	0	1	1	0	1	1
2	50	1	2	1	1	4	3	1	4	2	3	1	2	2	2	1	2	2	2	2	2	3	2	1	3	1	9	3	1	1	2	3000	3	6	6	2	2	1	3	2	0	0	1	0	1
2	51	1	2	1	1	5	8	2	3	2	3	1	2	2	2	2	2	2	2	2	3	2	5	1	3	1	8.5	3	1	1	1	2000	1	6	6	3	2	0	0	2	0	2	3	1	0
2	54	1	1	1	2	5	4	3	4	2	3	1	2	2	1	2	2	2	2	2	3	2	3	1	2	1	6	4	1	2	2	1543	1	6	6	3	2	2	1	1	1	2	1	1	1
1	52	1	2	1	1	5	5	3	2	2	1	1	2	2	2	2	2	2	2	2	3	3	5	1	2	2	6.3	5	1	1	1	1200	1	6	8	0	2	2	2	3	0	2	1	2	0
2	59	1	1	1	1	4	2	4	4	2	3	2	1	2	2	2	1	2	2	2	2	3	2	1	3	1	6	4	1	2	2	1000	1	6	6	1	1	2	1	2	2	1	0	0	0
2	78	1	5	2	1	1	3	9	2	2	3	2	2	1	2	2	2	2	2	2	4	2	2	9	2	4	6	0	0	2	2	100	1	9	10	0	0	0	0	3	2	0	3	0	0
2	47	1	1	1	1	4	8	5	3	2	3	2	2	2	2	2	2	2	2	2	4	2	1	1	3	1	4	0	1	2	2	3000	1	6	6	2	3	3	0	0	2	2	2	0	3
2	64	1	1	1	1	5	4	5	3	2	3	1	2	2	2	2	2	2	2	2	4	3	4	9	2	2	6	3	1	2	2	1500	1	7	6	3	2	3	2	3	3	0	3	2	2
1	61	1	1	1	1	4	8	4	3	2	1	2	2	2	2	2	2	2	2	2	3	3	1	9	3	3	6	4	0	1	2	626	1	6	8	1	1	1	1	2	0	1	1	1	0
1	48	1	1	1	1	2	3	4	3	2	3	1	2	2	2	2	2	2	2	2	3	2	2	9	3	1	6	4	0	1	2	4500	3	6	6	0	0	0	0	3	0	0	3	0	0
2	51	1	1	1	1	4	5	2	3	2	3	2	2	2	2	2	2	2	2	2	5	2	1	9	3	1	7.5	4	0	2	2	400	1	6	6	0	0	0	0	3	0	0	3	0	3
2	72	1	5	1	1	2	4	3	3	2	3	2	2	2	2	2	2	2	2	2	3	4	4	1	2	2	6	5	1	2	2	2000	3	7	8	3	2	2	2	0	2	3	2	0	0
1	47	1	1	1	1	4	6	1	1	2	1	1	2	2	2	2	2	2	2	2	3	2	1	1	3	1	6.3	4	0	1	1	2600	1	6	6	0	0	0	0	0	0	0	0	0	0
1	83	3	1	1	1	9	1	3	3	2	3	1	2	2	2	2	2	2	2	2	3	3	2	1	2	1	7.5	5	0	2	2	3500	2	6	6	0	0	0	0	0	0	0	2	0	0
2	62	2	1	1	1	6	8	1	2	2	2	1	2	2	2	2	2	2	2	2	2	2	1	1	3	1	5.2	5	0	1	2	4000	2	6	6	1	0	0	0	0	0	1	0	0	0
2	68	1	6	1	1	1	3	3	3	2	3	2	2	2	2	2	2	2	2	2	2	2	2	9	3	1	6	0	0	2	2	1000	3	6	6	0	0	0	0	1	0	0	3	0	0
2	56	1	1	1	1	5	6	4	3	2	3	2	2	2	2	2	1	2	2	2	5	5	2	9	2	2	6	3	1	1	2	1500	3	7	6	3	0	3	3	3	3	3	3	3	3
2	74	1	1	1	1	1	2	10	3	2	3	2	2	2	2	2	2	2	2	2	3	3	2	9	3	1	5.2	2	0	2	2	1500	1	6	6	0	0	0	0	3	0	0	1	0	0
2	55	3	1	1	2	5	8	1	4	2	3	1	2	2	2	2	2	2	2	2	3	3	1	9	2	1	6	4	1	2	1	6500	2	6	6	0	3	1	2	0	0	2	2	0	0
2	77	1	4	1	1	1	1	9	3	2	3	2	2	2	2	2	2	2	2	2	5	4	2	1	1	4	3	1	0	2	2	200	1	6	9	0	0	0	1	2	1	1	2	1	1
1	49	1	1	1	1	2	5	3	2	2	3	2	2	2	2	2	2	2	2	2	2	2	2	9	3	1	6	5	0	1	2	2000	1	6	6	0	2	2	0	0	2	0	0	0	0
2	61	1	1	1	1	6	5	1	2	2	3	1	1	2	2	2	2	2	2	2	3	2	1	1	3	1	10.3	5	0	2	2	1000	3	6	6	1	0	0	0	3	0	0	0	0	1
2	62	1	1	1	1	1	3	3	1	2	3	2	2	2	2	2	2	2	2	2	2	2	1	9	3	1	8	3	0	2	2	70	3	6	6	0	0	0	0	3	0	0	0	0	0
1	59	1	1	1	1	5	3	3	2	2	1	2	2	2	2	2	2	2	2	2	3	2	2	1	3	1	6	2	1	1	2	500	1	6	6	1	1	0	2	1	0	0	3	0	2
2	50	1	1	1	1	1	4	1	3	2	3	1	2	2	2	2	2	2	2	2	2	2	2	1	2	2	5	2	0	2	2	2000	1	7	6	0	0	0	0	3	0	2	3	0	0
1	67	1	1	1	1	2	2	2	4	2	1	2	2	1	2	2	2	2	2	2	3	3	5	1	2	2	7	3	0	2	2	2400	1	7	9	0	0	2	1	2	0	0	2	0	0
2	62	1	5	2	1	1	3	1	3	2	3	2	2	2	2	2	2	2	1	2	2	2	3	9	2	4	8	1	1	2	2	600	1	7	12	1	2	3	3	1	3	2	3	3	2
2	61	2	1	1	1	6	4	3	3	2	3	2	2	2	2	2	2	2	2	2	2	2	2	9	3	1	7	5	0	2	2	15000	2	6	6	0	0	0	0	3	0	2	0	0	0
1	63	1	4	1	2	5	4	3	5	2	1	2	2	2	2	2	2	2	2	2	3	3	1	9	1	3	6	2	0	2	2	800	1	11	8	0	0	0	0	3	0	0	3	0	0
1	48	1	1	1	1	5	9	4	1	2	3	1	2	2	2	2	2	2	2	2	3	3	1	9	3	1	8	4	0	2	1	1000	2	6	6	0	0	0	0	0	0	3	0	0	0
2	69	1	5	1	1	2	4	3	3	2	3	2	2	2	2	2	2	2	2	2	1	1	1	9	3	1	6	3	0	2	2	500	3	6	6	3	0	0	0	3	0	0	3	0	0
2	50	1	1	1	2	1	6	1	1	2	3	1	2	2	2	2	2	2	2	2	2	3	1	1	3	1	7	4	0	2	1	5000	3	6	6	0	0	0	0	3	0	0	0	0	0
2	62	1	1	1	2	1	5	4	1	2	3	2	2	2	2	2	2	2	2	2	3	3	2	9	3	1	9	5	1	2	2	3000	1	6	6	2	2	2	2	3	1	2	1	0	0
1	67	2	1	1	1	7	2	2	3	2	3	2	2	2	2	2	2	2	2	2	2	2	3	1	2	1	7	5	0	2	2	2801	1	6	6	0	0	0	0	0	0	0	0	0	0
2	67	2	1	1	1	5	1	3	3	2	3	1	2	2	2	2	2	2	2	2	3	2	1	1	3	1	5.5	5	0	2	2	4000	2	6	6	1	0	0	0	0	0	2	0	0	0
2	66	2	1	1	1	5	4	4	3	2	3	1	2	2	2	2	2	2	2	2	3	3	1	1	1	1	7	5	0	2	2	2500	2	6	6	0	2	0	0	2	0	0	2	0	0
1	50	1	1	1	2	4	3	3	3	2	3	2	2	2	2	2	2	2	2	2	1	1	2	9	3	1	6.5	4	0	1	2	4000	3	6	6	0	0	1	0	0	0	3	0	0	0
1	64	1	5	1	1	4	8	3	3	2	2	1	2	2	2	2	2	2	2	2	3	2	2	1	2	1	8.5	3	1	2	2	800	2	6	6	3	3	2	1	1	1	0	3	3	1
1	55	2	1	1	2	4	8	5	3	2	3	2	1	2	2	2	2	2	2	2	2	2	1	1	3	1	8.5	3	0	2	1	1000	2	6	6	0	2	0	1	0	0	2	0	0	0
1	65	1	1	1	1	2	5	3	3	2	1	2	2	2	2	2	2	2	2	2	3	3	2	1	3	2	8	1	0	1	2	1000	1	6	7	0	0	0	0	3	0	0	0	0	0
1	58	1	1	1	1	2	7	6	1	2	3	2	2	2	2	2	2	2	2	2	3	2	1	9	3	1	7.5	3	0	1	2	2000	1	6	6	0	0	0	1	0	0	0	0	0	0
1	49	1	1	1	1	4	4	3	3	2	3	1	2	2	2	2	2	2	2	2	3	2	2	9	3	1	6.2	3	0	2	1	2000	3	6	6	0	0	0	0	1	0	0	3	0	0
1	51	2	1	1	1	6	4	3	3	2	1	1	2	2	2	2	2	2	2	2	2	1	2	9	3	1	5	5	0	1	2	4000	2	6	6	0	0	0	0	2	0	0	1	0	0
1	67	2	1	1	1	4	3	3	1	2	1	1	2	2	2	2	2	2	2	2	3	2	1	1	3	1	7	4	0	1	2	3000	3	6	6	0	0	0	0	0	0	1	0	0	0
2	49	1	1	1	2	5	3	3	2	2	3	1	2	2	2	2	2	2	2	2	3	2	1	1	3	1	5.5	4	0	2	1	8000	3	6	6	0	0	1	0	0	0	0	1	0	0
2	71	1	1	1	1	2	5	3	5	2	3	2	2	2	2	2	2	2	2	1	3	2	4	9	2	3	5	3	1	2	2	300	1	8	10	3	2	2	2	0	2	3	1	2	2
1	55	1	2	1	1	4	5	2	4	2	3	2	1	1	2	1	2	2	1	2	4	4	2	1	2	2	5	3	1	1	2	473	1	6	9	2	0	0	2	0	1	2	3	1	2
1	70	1	6	1	1	2	8	5	3	2	1	2	2	2	2	2	2	2	2	2	3	2	3	9	1	1	6	3	1	2	2	400	3	6	6	2	0	1	2	1	0	2	1	0	2
2	64	1	2	1	1	6	2	1	2	2	3	1	2	2	2	2	2	2	2	2	2	2	2	1	3	1	8.5	4	0	2	2	1000	1	6	6	2	1	1	0	3	0	1	0	0	0
1	49	1	2	1	1	4	8	9	1	2	1	1	2	2	2	2	2	2	2	2	1	1	1	9	3	1	4	1	0	2	2	5000	1	6	6	1	0	0	0	3	0	0	3	1	0
2	50	1	1	1	2	5	8	3	3	2	3	2	1	2	2	2	2	2	2	2	3	3	3	1	2	1	11	3	1	1	2	1000	1	6	6	3	3	2	2	0	1	0	2	1	0
2	65	1	1	1	1	1	2	3	3	2	3	2	2	2	2	2	2	2	2	2	3	3	2	9	2	1	7.2	4	1	2	2	1000	3	6	6	2	2	2	2	1	2	2	1	2	0
2	65	1	1	1	1	1	4	4	3	1	3	2	2	2	2	2	2	2	2	2	4	5	5	1	2	4	7	3	1	2	2	2700	1	9	16	2	2	3	2	1	2	2	1	2	3
1	69	2	1	1	1	5	3	10	2	2	1	2	1	2	2	2	2	2	2	2	2	2	2	1	3	1	8.5	4	0	2	2	1800	2	6	6	0	0	2	0	1	0	1	0	0	0
1	62	1	1	1	1	5	1	3	1	2	1	1	2	2	2	2	2	2	2	2	3	3	1	9	3	1	8	3	0	2	1	1000	1	6	6	1	0	0	0	0	0	0	0	0	0
1	63	1	1	1	1	6	2	3	3	2	3	1	2	2	2	2	2	2	2	2	3	2	1	9	3	1	7.5	5	1	1	2	1000	1	6	6	1	1	1	2	1	2	2	1	2	2
2	52	2	5	1	2	5	3	3	3	2	3	1	2	2	2	2	2	2	2	2	4	4	2	1	3	1	8.5	5	1	2	2	3000	1	6	6	2	2	2	3	1	2	2	3	2	0
1	74	1	5	1	1	4	2	2	3	2	1	2	2	2	2	2	2	2	2	2	3	2	2	1	1	1	10	5	0	2	2	100	1	6	6	0	0	2	0	2	0	0	0	3	0
1	66	2	1	1	1	6	7	1	3	2	1	1	2	2	2	2	2	2	2	2	3	2	1	1	3	1	6	5	0	2	2	15000	2	6	6	1	0	0	0	1	0	0	0	0	0
2	51	1	1	1	1	5	1	1	3	2	3	1	2	2	2	2	2	2	2	2	3	1	1	1	3	1	7.7	4	0	1	2	2000	3	6	6	0	0	0	0	1	0	0	1	0	0
2	70	1	5	1	1	2	9	1	3	2	3	1	2	2	2	2	2	2	1	2	3	3	2	9	3	1	5	5	1	2	2	1500	1	6	6	1	1	0	1	1	2	3	3	0	0
1	63	1	5	1	1	1	1	3	4	2	3	2	2	2	2	2	2	2	2	2	3	3	4	9	2	3	4	5	1	2	2	500	1	6	10	2	2	2	2	0	0	3	3	3	3
2	52	1	1	1	1	5	3	3	3	2	3	1	2	2	2	2	2	2	2	2	1	1	1	1	3	1	10	4	0	2	2	1500	3	6	6	0	0	1	2	1	1	2	0	0	0
1	55	1	1	1	1	6	4	1	2	2	1	1	2	2	2	2	2	2	2	2	2	2	1	9	3	1	7.5	4	0	1	2	3000	1	6	6	0	2	0	0	0	0	2	0	0	0
2	46	1	2	1	1	4	7	3	3	2	3	1	2	2	2	2	2	2	2	2	3	2	3	9	3	1	5.5	4	0	1	2	3000	3	6	6	0	0	0	0	0	0	0	0	0	0
1	54	1	1	1	2	5	4	3	3	2	1	1	2	2	2	2	2	2	2	2	3	3	2	9	3	1	8	4	0	1	2	2000	1	6	6	2	3	2	0	0	0	0	0	0	0
2	66	1	1	1	1	4	1	3	1	2	3	1	2	2	2	2	2	2	2	2	3	3	1	1	3	1	7.5	5	0	2	2	3000	2	6	6	0	0	0	2	0	1	1	0	1	2
1	58	1	1	1	1	5	3	4	1	2	1	2	2	2	2	2	2	2	2	2	2	3	2	9	3	1	5.5	4	0	2	2	1000	2	6	6	0	0	0	1	0	0	1	0	0	0
1	53	2	5	1	1	4	5	5	3	2	1	1	2	2	2	2	2	2	2	2	3	3	1	9	3	2	7.5	2	0	2	1	1000	3	7	6	3	0	1	0	1	0	0	1	3	0
2	65	1	1	1	1	1	4	4	3	2	3	2	2	2	2	2	2	2	2	2	2	2	2	9	3	1	5.2	1	0	2	2	1750	1	6	6	0	0	2	2	1	0	1	0	1	1
2	77	1	5	1	1	1	1	4	5	2	3	2	2	2	2	1	2	2	2	2	5	3	4	9	2	4	3	3	1	2	2	700	1	7	17	3	1	0	3	1	2	2	0	2	2
2	66	2	5	1	1	1	1	4	3	2	3	2	2	2	2	1	2	2	2	2	2	2	2	1	2	2	5.5	3	1	2	2	655	3	7	6	0	2	3	1	2	3	0	3	0	1
2	69	2	5	2	1	2	4	2	4	2	3	2	2	2	2	2	2	2	2	2	3	2	4	9	3	1	8.7	4	0	2	2	80	2	6	6	0	0	0	0	3	0	0	0	3	0
1	61	1	2	1	1	6	5	3	2	2	3	1	2	2	2	2	2	2	2	2	3	2	4	9	2	1	5	5	0	1	2	200	1	6	6	2	0	1	0	0	0	3	0	1	0
1	53	1	1	1	1	4	5	2	1	2	3	1	2	2	2	2	2	2	2	2	1	1	4	9	3	1	6.5	4	0	2	2	3000	1	6	6	0	0	0	0	0	0	0	0	0	0
2	74	2	1	1	1	7	1	3	2	2	3	1	2	2	2	2	2	2	2	2	2	2	2	1	3	1	7	5	0	2	2	2500	2	6	6	0	0	0	0	0	0	0	0	0	0
1	69	1	1	1	1	2	4	4	3	2	3	2	2	2	2	2	2	2	2	2	2	3	1	9	1	1	6	3	1	2	2	100	1	6	6	2	2	3	3	1	3	2	1	2	2
2	64	2	1	1	1	6	4	3	4	2	3	1	2	2	2	2	2	2	2	2	3	3	1	1	3	1	4	4	1	2	2	8000	3	6	6	2	0	2	1	3	0	2	1	0	0
2	67	1	1	1	1	2	1	2	3	2	1	2	2	2	2	2	2	2	2	2	2	2	2	9	2	4	5	3	1	2	2	1200	1	7	9	0	1	0	2	3	2	2	1	0	0
1	54	1	2	1	1	6	6	2	3	2	2	1	2	2	2	2	2	2	2	2	3	2	3	1	3	1	3.5	5	0	1	2	4000	3	6	6	0	0	0	1	1	0	2	1	0	0
2	62	1	1	1	1	1	1	5	4	2	3	2	2	2	2	2	2	2	2	2	2	2	2	9	2	3	6	3	0	2	2	1000	3	7	10	0	0	2	0	3	0	0	0	0	3
1	74	2	5	1	1	2	1	2	2	2	1	2	2	2	2	2	2	2	2	2	3	2	1	1	3	1	9	5	0	2	2	1500	3	6	6	0	0	0	0	1	0	0	0	0	0
2	56	1	1	1	2	1	3	3	2	2	1	2	2	2	2	2	2	2	2	2	2	3	1	9	3	1	8.2	5	1	1	2	500	1	6	6	2	2	2	0	1	0	1	2	0	0
2	48	3	1	1	2	1	3	3	4	2	3	2	2	2	2	2	2	2	2	2	3	2	5	9	3	1	6	2	0	1	1	2000	2	6	6	0	0	0	0	3	0	0	0	0	0
1	57	1	1	1	1	2	1	3	2	2	3	1	2	2	2	2	2	2	2	2	2	2	1	9	3	1	7	3	0	2	1	2000	3	6	6	2	2	1	1	0	0	0	0	0	0
2	51	1	1	1	2	2	9	6	3	2	3	2	2	2	2	2	2	2	2	2	3	4	2	1	3	1	7	4	0	2	2	1000	1	6	6	2	0	0	0	3	0	1	2	0	0
1	76	1	1	1	2	2	8	3	3	2	1	1	2	2	2	2	2	2	2	2	3	3	2	1	3	2	9.5	3	1	2	2	2000	3	7	6	1	2	1	2	1	0	1	2	0	0
1	56	2	1	1	1	6	8	2	3	2	3	1	2	2	2	2	2	2	2	2	3	3	1	9	3	1	6.5	5	0	2	1	3000	2	6	6	1	0	0	0	0	0	0	1	0	0
2	51	1	1	1	1	4	4	2	3	2	2	1	2	2	2	2	2	2	2	2	3	3	2	1	3	1	6.5	4	0	2	2	3000	3	6	6	0	0	0	0	1	0	0	1	0	0
1	67	1	1	1	1	2	5	1	2	2	1	2	2	2	2	2	2	2	2	2	1	1	1	1	3	1	5.3	4	0	2	2	2000	3	6	6	0	0	0	0	2	0	0	0	0	0
1	53	1	1	1	1	6	4	3	1	2	1	1	2	2	2	2	2	2	2	2	2	2	1	1	3	1	6.5	5	0	2	1	1500	2	6	6	1	0	2	0	3	0	0	0	0	0
1	68	1	1	1	1	4	3	3	3	2	3	2	2	2	2	2	2	2	2	2	3	3	1	9	3	1	10.5	3	0	2	2	4100	1	6	6	0	2	0	2	3	0	0	0	0	0
1	54	2	1	1	1	9	2	3	3	2	1	1	2	2	2	2	2	2	2	2	3	3	2	9	3	1	6.5	5	0	1	2	2000	2	6	6	0	1	0	0	0	0	1	1	0	0
2	67	1	1	1	1	1	4	2	1	2	3	2	2	2	2	2	2	2	2	1	3	3	2	1	2	2	11.5	4	1	2	2	310	1	6	7	2	2	2	2	1	2	2	1	2	1
1	61	1	2	1	1	6	7	5	3	2	3	1	2	2	2	2	1	2	2	2	3	2	5	1	2	3	8	3	1	2	2	1000	1	6	10	2	1	2	3	3	0	3	1	0	1
2	48	1	1	1	2	2	9	4	1	2	1	2	2	2	2	2	2	2	2	2	2	2	1	9	3	3	16	2	1	2	2	500	1	6	10	0	3	3	3	0	0	0	0	3	0
2	50	1	1	1	1	5	3	3	4	2	3	1	2	2	2	2	2	2	2	2	3	1	1	1	3	1	5.2	5	0	2	2	4000	2	6	6	1	0	1	0	1	0	3	2	1	0
1	62	1	1	1	1	5	7	1	2	2	2	1	2	2	2	2	2	2	2	2	3	2	1	9	3	1	6	5	0	2	2	3000	3	6	6	1	0	0	0	0	0	2	1	0	0
2	62	1	1	1	1	1	5	3	5	2	3	2	2	2	2	2	2	2	2	2	4	4	4	1	2	1	10.5	4	1	2	2	400	1	6	6	3	1	3	3	2	0	2	3	3	2
1	79	1	1	1	1	1	4	4	3	2	3	2	1	2	2	2	2	2	2	2	1	3	1	1	2	2	7.5	4	0	2	2	2500	3	7	6	0	0	0	0	0	0	0	0	0	0
1	61	1	1	1	1	6	2	3	3	2	1	1	2	2	2	2	2	2	2	2	3	2	1	1	3	1	7	4	0	2	2	2000	3	6	6	0	3	0	0	0	0	2	0	1	1
2	53	1	1	1	1	4	2	3	2	2	3	2	2	2	2	2	2	2	2	2	2	2	2	9	3	1	4	4	0	2	2	250	3	6	6	0	3	0	0	0	0	2	1	0	0
2	67	1	1	1	2	4	6	6	3	2	3	2	2	2	2	2	2	2	2	2	3	3	2	1	2	1	6	5	0	2	2	500	2	6	6	0	1	0	1	0	0	0	0	0	0
1	48	1	1	1	1	1	2	3	2	2	1	2	1	2	2	2	2	2	2	2	1	1	1	9	3	1	10	4	0	2	2	250	3	6	6	0	0	0	0	3	0	0	3	0	0
1	51	1	1	1	1	5	4	1	3	2	1	2	2	2	2	2	2	2	2	2	3	1	4	1	3	1	6	4	0	2	2	3000	1	6	6	3	0	0	2	0	0	2	0	0	0
2	55	1	1	1	1	5	7	6	2	2	2	1	2	2	2	2	2	2	2	2	2	2	1	1	3	1	8	4	0	1	2	500	1	6	6	1	0	0	2	0	1	0	0	0	0
1	62	1	1	1	1	1	6	1	3	2	2	2	2	2	2	2	2	2	2	2	3	3	3	1	2	1	7	5	0	2	2	1000	3	6	6	1	0	0	0	0	0	0	3	0	2
2	85	1	1	1	1	1	5	2	5	2	3	2	2	2	2	2	2	2	2	2	3	3	5	9	1	4	5	0	1	2	2	400	1	7	14	2	2	2	1	1	2	2	3	1	2
1	45	1	1	1	1	4	8	4	3	2	1	1	2	2	2	2	2	2	2	2	2	3	2	1	3	1	7.5	4	0	2	2	3000	1	6	6	2	2	0	2	1	0	2	0	0	0
2	68	3	5	1	1	1	3	4	3	2	3	2	2	1	2	1	2	2	2	2	3	3	2	9	1	1	5	2	1	2	2	1000	1	6	6	2	2	2	2	0	2	2	1	2	2
2	63	1	1	1	1	1	1	10	3	2	3	2	2	2	2	2	2	2	2	2	2	2	1	1	3	1	3	2	0	1	2	2000	1	6	6	0	0	0	0	3	0	2	3	0	0
2	54	1	1	1	1	5	4	3	4	2	3	1	2	2	2	2	2	2	2	2	3	3	5	1	3	1	5	5	0	2	2	2000	3	6	6	2	0	2	2	1	0	2	0	0	0
1	71	2	1	1	2	7	7	3	2	2	1	2	2	2	2	2	2	2	2	2	3	3	1	1	3	1	6.8	5	0	2	2	3000	1	6	6	0	1	1	0	0	0	2	0	0	0
1	54	1	1	1	1	5	8	4	3	2	3	1	1	2	2	2	2	2	2	2	3	3	2	9	3	1	7	3	0	1	2	5000	2	6	6	0	0	1	0	0	1	2	0	1	0
2	65	1	1	1	1	2	8	2	3	2	3	2	2	2	2	2	2	2	2	2	2	2	2	9	3	1	8.5	5	1	2	1	2000	3	6	6	2	2	2	2	1	2	2	1	2	1
1	56	1	1	1	1	5	4	1	3	2	1	1	2	2	2	2	2	2	2	2	3	3	1	1	3	2	4.5	5	0	1	2	2600	1	7	6	1	0	0	0	0	2	3	0	2	0
2	64	2	5	1	1	1	8	3	3	2	3	2	2	2	2	2	2	2	2	2	3	3	4	1	3	1	8.3	5	1	2	1	5000	3	6	6	0	3	2	2	0	2	2	3	0	2
2	57	1	1	1	2	5	2	2	3	2	3	2	2	2	2	2	2	2	2	2	2	2	2	9	3	1	5	4	0	2	2	3000	3	6	6	0	0	0	0	0	0	3	0	0	0
2	78	1	5	1	1	1	3	2	4	2	3	2	2	2	2	2	2	2	2	2	2	2	5	9	1	4	6	1	1	2	2	800	3	18	16	2	2	2	2	3	0	2	1	3	0
2	66	1	1	1	1	1	6	3	3	2	3	2	2	2	2	2	2	2	2	2	2	2	1	1	3	1	7	2	1	2	1	1500	3	6	6	2	2	2	3	1	0	0	2	0	1
2	52	1	1	1	1	5	4	3	4	2	3	2	2	2	2	2	2	2	2	2	3	3	2	1	3	1	7.7	4	0	2	2	2500	2	6	6	0	0	0	0	0	0	0	3	0	0
1	57	3	1	1	1	7	6	1	1	2	3	2	2	2	2	2	2	2	2	2	3	3	1	1	3	1	7.5	4	0	1	2	3000	1	6	6	0	1	0	0	3	0	0	0	0	0
2	61	3	5	1	1	1	5	1	4	2	3	2	2	2	2	2	2	2	2	2	3	1	3	9	1	1	8	2	0	2	2	1000	3	6	6	0	0	0	0	3	0	0	1	0	0
2	52	2	1	1	1	8	8	3	3	2	2	1	2	2	2	2	2	2	2	2	3	3	1	1	3	1	7.3	4	0	1	2	2500	2	6	6	2	1	1	0	0	0	1	0	1	0
2	70	1	5	1	1	1	4	2	3	2	3	2	2	2	2	2	2	2	1	2	5	2	3	9	2	2	5	1	1	2	2	500	1	6	8	3	3	3	3	2	0	3	1	3	3
2	80	1	5	1	1	2	5	2	4	2	3	2	2	2	2	2	2	2	2	2	3	3	5	9	1	4	4.5	5	1	2	2	500	3	7	9	2	2	3	1	0	0	3	1	2	2
1	63	1	1	1	1	5	8	5	3	2	1	2	2	2	2	2	2	2	2	2	3	2	2	9	3	1	6	4	0	2	2	200	3	6	6	0	0	0	0	1	0	2	1	2	0
1	69	1	1	1	1	4	7	5	3	2	1	2	2	2	2	2	2	2	2	2	2	2	1	1	3	1	7	3	1	2	2	250	1	6	6	3	2	0	3	0	0	0	0	0	3
1	61	2	1	1	2	6	2	3	4	2	3	2	2	2	2	2	2	2	2	2	3	3	1	9	3	1	5	5	0	2	2	3500	2	6	6	0	0	2	1	0	0	1	0	2	0
1	56	1	2	1	1	6	3	3	3	2	3	1	2	2	2	2	2	2	2	2	3	3	3	1	3	1	6.7	5	0	1	2	1600	1	6	6	2	0	1	0	0	0	0	0	1	0
2	65	1	1	1	1	4	4	3	2	2	3	2	2	2	2	2	2	2	2	2	2	1	1	1	3	1	6	3	0	2	2	5000	2	6	6	0	0	0	0	0	0	0	0	0	0
1	72	1	1	1	1	2	5	3	3	2	1	2	2	2	2	2	2	2	2	2	3	2	2	9	2	1	9	5	1	2	2	2000	3	6	6	0	2	2	3	1	0	2	0	2	0
1	62	1	1	1	1	4	8	3	3	2	3	1	2	2	2	2	2	2	2	2	3	3	4	9	2	1	7.5	4	1	2	2	2500	1	6	6	0	3	1	0	3	0	0	3	0	0
2	71	3	1	1	1	7	1	3	4	2	2	1	2	2	2	2	2	2	2	2	3	2	3	1	3	2	6.5	5	0	2	2	3800	2	6	7	0	0	0	0	2	0	0	0	0	0
2	54	1	1	1	1	2	8	2	3	2	2	1	2	2	2	2	2	2	2	2	3	3	1	1	3	1	4.7	2	0	2	1	1500	3	6	6	0	0	0	0	3	0	3	3	0	0
2	46	1	1	1	1	2	7	4	2	2	3	1	2	2	2	2	2	2	2	2	3	3	2	1	2	1	8	1	0	2	2	1500	3	6	6	1	0	0	1	3	0	0	0	0	0
1	66	1	1	1	1	2	4	9	1	2	3	2	2	2	2	2	2	2	2	2	3	2	1	9	3	1	4	1	0	2	2	500	1	6	6	0	0	0	0	3	0	0	3	0	0
2	67	1	1	1	1	2	2	3	3	2	3	2	2	2	2	2	2	2	2	2	3	2	1	9	3	1	10	3	0	2	2	800	1	6	6	0	0	0	0	0	0	0	0	0	0
2	55	1	1	1	1	6	7	5	4	2	3	2	2	2	2	2	2	2	2	2	3	3	2	9	3	2	5	3	0	2	1	6000	3	7	6	0	0	0	0	1	2	1	0	0	0
1	59	1	1	1	1	5	10	3	4	2	2	2	2	2	2	2	2	2	2	2	3	3	4	1	2	2	5	1	1	2	1	1000	2	6	7	3	2	0	0	3	0	3	1	2	0
2	65	1	1	1	1	2	4	9	4	2	3	2	2	2	2	2	2	2	1	2	2	1	2	9	2	3	5.2	5	0	2	1	1500	1	7	9	0	0	0	0	3	0	0	0	0	0
2	55	1	1	1	1	5	3	4	4	2	1	2	2	2	2	2	2	2	2	2	3	2	1	9	3	3	7	5	1	2	1	1000	1	8	8	1	3	2	3	0	0	0	0	2	3
1	51	1	1	1	1	2	4	2	2	2	1	2	2	2	2	2	2	2	2	2	3	3	1	1	3	1	6	3	0	1	2	1500	1	6	6	0	1	1	3	3	0	0	0	0	0
1	69	1	5	1	1	2	10	4	3	2	1	2	2	2	2	2	2	2	2	2	4	4	2	1	2	2	8	5	1	2	2	400	1	12	11	3	2	3	3	3	0	0	3	3	3
2	47	1	2	1	1	2	10	4	3	2	3	2	2	2	2	2	2	2	2	2	3	3	2	1	2	1	9	5	1	2	2	500	3	6	6	2	2	2	2	3	0	2	1	0	0
2	54	1	1	1	1	1	6	3	5	2	3	1	2	2	2	2	2	2	2	2	2	2	5	1	2	3	7.5	3	1	2	2	600	3	8	10	2	2	2	2	0	2	3	1	0	0
1	51	3	1	1	1	5	5	4	3	2	2	2	2	2	2	2	2	2	2	2	3	3	2	9	3	1	8	5	0	1	2	5500	3	6	6	0	0	0	0	1	0	0	1	0	0
2	78	1	5	1	1	1	5	5	2	2	3	2	2	2	2	2	2	2	2	2	2	2	2	1	3	2	6	0	1	2	2	500	3	7	6	1	2	0	2	1	2	2	1	0	0
2	50	2	1	1	1	6	4	3	3	2	3	1	1	2	2	2	2	2	2	2	3	2	3	1	3	1	6.5	5	0	2	2	4000	2	6	6	0	1	0	0	0	0	1	0	0	0
2	52	1	1	1	1	5	5	2	2	2	3	1	2	2	2	2	2	2	2	2	3	1	3	9	3	1	7.5	5	0	1	2	2000	3	6	6	1	1	1	1	1	0	0	0	1	1
2	60	1	1	1	1	1	3	2	3	2	3	2	2	2	2	2	2	2	2	2	2	2	1	9	3	1	6	4	0	2	2	1500	3	6	6	1	3	0	0	0	0	0	0	0	0
2	82	3	5	1	1	1	3	2	3	2	3	2	2	2	2	2	2	2	2	2	2	3	2	9	2	1	6	4	1	2	2	2000	2	6	6	0	2	2	3	3	3	0	0	0	0
1	64	1	1	1	1	4	5	3	3	2	1	2	2	2	2	2	2	2	2	2	2	2	1	9	2	4	10	3	0	2	2	1000	1	6	9	0	0	0	3	3	0	0	0	0	0
1	75	1	1	1	1	5	6	5	4	2	1	2	2	2	2	2	2	2	2	2	3	2	4	1	2	3	5	4	1	2	2	1300	1	7	9	1	3	1	1	3	0	0	1	0	2
2	61	1	1	1	1	1	5	2	3	2	2	1	2	2	2	2	2	2	2	2	3	2	1	9	3	1	7	3	0	2	2	2000	1	6	6	2	1	0	2	0	0	0	0	2	0
2	64	1	5	1	1	1	6	3	2	2	3	2	2	1	2	2	2	2	2	2	2	2	1	9	3	1	6	1	0	1	2	1000	3	6	6	0	0	0	0	0	0	0	0	0	0
2	62	3	1	1	1	2	1	4	3	2	3	2	1	2	2	2	2	2	2	2	3	3	4	1	3	2	6	4	1	1	2	2000	2	6	7	2	2	2	3	3	0	0	3	1	0
1	72	1	1	1	1	2	4	3	5	1	2	2	2	2	2	2	2	2	2	1	3	3	4	1	2	3	3.5	5	1	2	2	3000	3	10	9	0	1	1	2	2	2	1	3	0	0
1	46	1	1	1	1	4	5	1	2	2	3	1	2	2	2	2	2	2	2	2	3	3	1	9	3	1	9	2	0	2	2	1000	3	6	6	1	0	0	1	2	0	0	0	0	0
1	78	2	1	1	2	2	1	3	3	2	1	2	2	2	2	2	2	2	2	2	3	3	2	9	2	2	8	3	1	2	2	500	1	7	6	2	0	2	2	3	0	1	1	0	0
2	49	1	1	1	1	4	5	4	5	2	3	1	2	2	2	2	2	2	2	2	5	2	5	9	1	3	4	1	1	2	2	200	3	18	16	3	3	3	3	0	3	3	3	2	3
1	49	1	2	1	1	4	8	9	3	2	3	2	2	2	2	2	2	2	2	2	3	2	1	9	1	4	5	4	0	2	2	2000	3	7	18	0	0	0	0	0	0	3	1	0	0
1	56	2	1	1	1	6	7	4	4	2	2	1	2	2	2	2	2	2	2	2	3	3	5	9	3	1	8	4	1	2	1	2800	2	6	6	3	2	2	3	3	0	0	3	3	0
2	57	1	1	1	1	4	6	5	3	2	3	2	2	2	2	2	2	2	2	2	3	3	1	9	3	1	7	4	0	1	2	2000	3	6	6	0	0	0	0	0	0	0	0	0	0
2	62	1	2	1	1	2	7	1	3	2	1	2	2	1	2	2	2	2	2	2	2	2	5	9	2	2	6	3	1	2	2	2000	3	8	6	3	0	2	2	1	1	2	2	0	0
2	69	3	2	1	1	4	3	5	2	2	3	1	2	2	2	2	2	2	2	2	2	2	2	1	3	2	6	4	0	2	2	2130	2	6	7	0	0	0	0	3	0	1	0	0	0
1	60	2	5	1	1	6	6	3	3	2	3	1	2	2	2	2	2	2	2	2	3	3	1	9	3	1	4.5	5	1	2	2	5000	2	6	6	1	2	1	2	2	2	1	2	2	0
2	72	1	1	1	1	1	7	4	4	2	3	2	2	2	2	2	2	2	2	2	3	2	5	9	2	3	4.5	3	1	2	2	1500	3	9	6	3	3	3	3	0	3	3	3	1	0
1	55	2	1	1	1	6	5	1	2	2	3	1	2	2	2	2	2	2	2	2	3	3	1	1	3	1	7.5	5	1	1	2	3000	3	6	6	1	2	2	0	1	0	1	1	2	0
1	68	1	5	1	1	2	5	3	5	2	3	2	2	2	2	2	2	2	2	2	2	2	1	9	3	4	5	1	0	2	2	300	1	6	15	0	0	0	0	0	0	0	0	3	3
2	47	1	1	1	1	1	4	4	3	2	3	2	2	2	2	2	2	2	2	2	2	2	2	1	3	1	9.5	3	1	2	1	2000	1	6	6	2	2	2	0	3	0	0	1	0	0
2	56	2	1	1	1	4	4	2	4	1	3	1	2	2	2	2	2	2	2	2	2	2	1	9	1	4	7.5	5	0	2	2	3000	2	6	14	0	0	0	0	3	0	0	3	0	0
1	55	3	1	1	1	5	5	2	1	2	1	1	2	2	2	2	2	2	2	2	2	2	2	9	3	1	5	5	0	1	2	642	1	6	6	0	0	0	0	0	1	1	0	3	0
2	70	1	5	1	1	1	9	5	4	2	3	2	2	2	2	1	2	2	2	2	3	1	1	9	1	3	3	4	1	2	2	6000	3	8	10	0	0	0	1	3	0	2	2	2	2
1	56	1	1	1	1	5	2	4	5	2	3	1	2	2	2	2	2	2	2	2	3	3	3	1	2	2	6.3	3	0	2	2	4000	3	7	6	0	1	1	0	0	0	0	1	0	0
2	74	1	1	1	1	1	1	2	3	2	3	2	2	2	2	2	2	2	2	2	2	2	2	9	2	4	7	2	0	2	2	2500	2	6	11	1	0	0	0	2	0	0	0	0	0
1	61	2	2	1	1	2	4	2	2	2	3	2	2	2	2	2	2	2	2	2	3	3	1	9	3	1	9	2	0	1	2	1000	3	6	6	0	0	0	0	3	0	0	1	0	0
2	68	2	1	1	2	5	1	3	3	2	2	1	2	2	2	2	2	2	2	2	3	3	2	1	3	1	6.3	5	0	2	2	3500	2	6	6	0	0	0	0	0	0	2	0	0	0
1	52	1	1	1	1	2	6	3	4	2	2	2	2	2	2	2	2	2	2	2	3	2	3	1	3	1	4	5	1	2	2	1000	3	6	6	0	3	0	2	0	3	3	2	0	3
2	62	1	1	1	1	1	4	2	3	2	3	2	2	2	2	2	2	2	2	2	3	3	2	9	3	1	6	2	0	2	2	500	3	6	6	0	0	0	0	1	0	0	1	0	0
2	56	1	1	2	1	5	3	3	2	2	2	1	2	2	2	2	2	2	2	2	2	2	2	1	3	2	6.3	2	0	2	2	1400	1	7	7	0	0	0	0	3	0	1	2	1	0
1	64	1	1	1	1	6	4	1	3	2	2	1	2	2	2	2	2	2	2	2	3	2	1	1	3	1	9	3	0	2	2	200	3	6	6	0	0	0	0	0	0	2	0	1	0
2	50	1	1	1	1	2	7	3	3	2	3	1	2	2	2	2	2	2	2	2	2	2	1	1	3	1	9	1	0	2	2	3500	2	6	6	0	2	2	2	0	0	0	0	0	0
2	51	1	1	1	1	4	9	5	3	2	3	1	2	2	2	2	2	2	2	2	3	2	3	9	3	1	8	5	1	2	2	1500	3	6	6	2	2	2	2	0	1	0	1	0	1
1	66	1	2	2	1	1	8	2	4	2	3	2	1	2	2	2	2	2	2	2	4	4	4	1	3	2	8	3	1	2	2	500	3	7	6	0	0	0	3	3	3	1	2	2	2
2	52	1	1	1	1	5	7	2	2	2	3	1	2	2	2	2	2	2	2	2	3	3	1	1	3	1	6	4	0	2	1	2000	1	6	6	1	1	0	0	0	1	1	0	0	0
2	64	1	1	1	1	6	5	3	2	2	3	1	2	2	2	2	2	2	2	2	3	1	2	1	3	1	5.3	4	0	2	2	5500	2	6	6	0	1	0	0	0	0	1	0	0	1
1	66	1	6	1	1	1	9	9	2	2	1	2	2	2	2	2	2	2	2	2	3	5	1	9	3	1	9	4	0	1	2	1000	2	6	6	1	1	0	0	3	0	0	0	0	0
2	70	1	1	1	1	1	1	4	1	2	3	2	2	2	2	2	2	2	2	2	3	3	2	1	2	4	5.5	3	0	2	2	5000	3	6	14	0	0	0	1	0	0	2	3	0	0
1	76	2	4	1	1	9	7	7	2	2	1	1	2	2	2	2	2	2	2	2	2	3	3	1	3	1	6	5	0	2	2	2000	2	6	6	0	0	0	0	0	0	0	0	0	0
2	64	1	1	1	1	2	6	1	3	2	3	1	2	2	2	2	2	2	2	2	3	2	1	1	3	3	6	4	0	2	2	3000	1	6	8	0	0	0	0	0	0	0	0	0	0
2	66	1	1	1	1	2	3	4	3	2	3	1	2	2	2	2	2	1	2	2	2	2	2	1	2	1	7	4	0	2	2	2000	1	6	6	0	0	0	0	3	0	0	0	0	0
1	69	1	1	2	1	2	1	3	3	2	3	2	2	2	2	2	2	2	2	2	3	2	1	1	2	2	8	2	1	2	2	1000	3	8	7	2	0	3	3	3	3	2	1	0	0
1	66	2	1	1	1	2	4	2	3	2	1	1	2	2	2	2	2	2	2	2	4	3	1	9	1	1	6	3	1	2	2	2000	3	6	6	2	3	3	3	0	1	0	2	0	3
1	49	1	1	1	2	5	6	3	3	2	2	1	2	2	2	2	2	2	2	2	2	3	2	1	3	1	5.7	4	1	2	2	4580	1	6	6	1	1	1	1	3	1	1	1	2	0
1	57	1	1	1	1	2	3	3	3	2	1	2	2	2	2	2	2	2	2	2	3	3	1	9	3	1	6	2	1	1	2	5000	3	6	6	2	0	1	1	2	1	1	2	1	1
2	88	2	5	1	1	1	1	3	2	2	3	2	2	2	2	2	2	2	2	2	3	3	4	9	1	4	10	5	1	2	2	550	2	18	17	2	0	2	0	3	2	0	3	2	2
1	61	2	4	2	2	6	1	5	3	2	3	2	2	2	2	2	2	2	2	2	5	1	5	9	3	2	8	5	0	1	2	250	2	7	7	0	0	0	0	3	0	0	0	0	0
1	55	1	1	1	1	5	2	2	3	2	1	1	2	2	2	2	2	2	2	2	3	3	2	1	3	1	5.5	4	0	1	2	2500	3	6	6	1	1	1	1	0	0	0	0	0	0
1	67	1	5	1	1	2	1	3	1	2	1	2	2	2	2	2	2	2	2	2	2	3	1	9	3	1	9.5	0	0	2	2	125	1	6	6	0	0	0	0	3	0	0	1	0	0
1	48	2	1	1	1	5	5	4	4	2	3	1	2	2	2	2	2	2	2	2	3	3	4	9	2	1	7	4	1	1	2	3000	3	6	6	1	2	1	3	3	0	3	3	0	0
2	56	1	2	1	1	4	5	1	5	2	3	1	2	2	2	2	2	2	2	2	3	3	2	9	3	1	7	4	0	1	2	3000	3	6	6	0	2	0	0	3	0	2	1	0	0
2	60	2	1	1	1	6	3	3	3	2	3	1	2	2	2	2	2	2	2	2	3	2	2	9	3	1	7	5	0	2	2	5000	2	6	6	1	1	0	0	1	0	0	0	0	0
2	53	1	1	1	1	2	5	3	3	2	2	2	2	2	2	2	2	2	2	2	4	2	3	9	3	1	3	5	1	2	2	4500	1	6	6	2	2	2	2	1	2	3	1	1	2
2	54	1	1	1	1	5	6	5	3	2	3	2	2	2	2	2	2	2	2	2	2	2	3	9	3	1	6	4	1	2	2	1000	3	6	6	3	3	3	3	0	2	3	0	2	3
2	59	1	1	1	2	5	5	2	3	2	3	2	2	2	2	2	2	2	2	2	3	2	2	1	3	1	5.5	5	1	2	2	100	3	6	6	3	2	3	0	0	0	2	3	0	0
1	46	1	1	1	2	4	5	4	2	2	1	2	2	2	2	2	2	2	2	2	3	3	1	1	2	1	8	4	0	2	1	2000	3	6	6	1	1	0	0	0	0	1	0	0	0
1	84	1	5	1	1	4	5	5	5	2	3	2	2	2	2	2	2	2	2	2	3	3	3	9	2	2	6	4	1	2	2	218	3	6	7	0	1	2	0	3	0	0	1	2	1
1	48	1	1	1	1	4	3	3	4	2	1	1	2	2	2	2	2	2	2	2	2	2	4	1	2	1	3	3	0	2	1	1400	3	6	6	0	1	0	0	0	0	3	0	0	0
2	57	1	1	1	1	6	2	4	3	2	3	2	2	2	2	2	2	2	2	2	3	3	1	1	3	1	7	5	1	1	2	2000	3	6	6	2	0	2	2	1	0	2	1	0	0
2	67	1	1	1	1	1	7	4	5	2	3	2	2	2	2	2	2	1	2	1	3	3	5	9	1	4	11.5	2	1	2	2	3000	3	9	12	3	3	2	2	3	3	2	3	0	2
1	65	1	1	1	1	1	8	1	1	2	1	2	2	2	2	2	2	2	2	2	2	3	1	9	3	1	9	1	0	2	2	1000	1	6	6	0	0	0	0	3	0	0	0	0	0
2	46	1	1	1	1	2	4	3	2	2	2	1	2	2	2	2	2	2	2	2	3	3	1	9	3	1	7	4	0	2	2	2000	1	6	6	0	0	0	0	0	0	0	0	0	0
2	68	2	1	1	1	4	6	2	3	2	3	1	2	2	2	2	2	2	2	2	3	3	1	9	3	1	5	4	1	2	2	250	2	6	6	0	2	0	0	3	2	2	0	2	1
1	78	1	5	1	1	4	1	4	3	2	1	2	2	2	2	2	2	2	2	2	4	2	2	1	2	1	6	1	1	2	2	200	3	6	6	0	0	0	0	3	0	2	3	3	2
1	73	1	5	1	2	4	1	5	3	2	1	1	1	2	2	2	2	2	2	2	3	3	1	1	1	1	4	3	0	2	2	1500	3	6	6	0	0	0	0	3	0	2	3	0	0
1	69	3	1	1	1	5	3	3	5	2	3	1	2	2	2	2	2	2	2	1	3	3	5	1	1	3	3	4	1	2	2	3500	2	10	9	1	3	1	3	2	0	3	3	0	1
1	63	1	1	1	2	4	8	5	3	2	3	1	2	2	2	2	1	2	2	2	4	3	1	1	3	1	4	3	1	1	2	500	1	6	6	2	0	0	3	0	2	2	3	0	0
1	58	1	1	1	1	5	3	4	4	2	1	2	2	2	2	1	2	2	2	2	3	3	1	9	1	1	8	5	1	2	2	2200	1	6	6	3	3	0	1	1	1	1	2	1	0
1	80	2	1	1	2	4	7	3	4	2	3	1	2	2	2	1	2	2	2	2	3	3	1	9	1	3	3.5	5	1	2	2	1500	3	8	9	1	0	1	3	2	0	0	2	2	0
2	68	1	1	1	2	4	3	5	1	2	3	2	2	2	2	2	2	2	2	2	3	2	1	1	3	1	7	5	0	2	2	5000	3	6	6	2	0	2	0	1	0	2	0	0	0
1	63	1	1	1	1	6	8	2	3	2	1	1	2	2	2	2	2	2	2	2	3	3	1	9	3	1	9	4	0	2	2	2000	3	6	6	1	0	2	0	1	0	1	0	2	1
2	57	1	1	1	1	5	5	1	1	2	3	2	2	2	2	2	2	2	2	2	1	2	1	9	3	1	8	5	0	1	2	2000	3	6	6	0	2	0	0	0	0	0	0	0	0
2	62	1	1	1	1	2	3	3	1	2	3	2	2	2	2	2	2	2	2	2	2	2	1	1	3	1	8	5	0	1	1	700	1	6	6	0	3	1	2	2	0	0	0	0	0
2	52	2	1	1	1	4	3	3	3	2	3	2	2	2	2	2	2	2	2	2	5	2	3	1	3	2	6	4	1	2	1	3000	2	6	7	2	2	2	1	1	2	0	1	2	0
1	52	1	1	1	1	4	5	3	4	2	3	1	2	2	2	2	2	2	2	2	2	3	4	1	2	1	12	4	1	2	2	700	1	6	6	1	3	3	3	2	3	1	1	2	0
1	58	1	1	1	2	6	7	2	3	2	3	1	2	2	2	2	2	2	2	2	3	3	1	1	3	1	7	5	0	2	1	1000	3	6	6	0	0	1	2	2	0	0	1	2	0
1	83	1	5	1	1	1	1	9	4	2	1	2	2	2	2	2	2	2	2	2	3	3	2	1	2	1	9	2	0	2	2	500	3	6	6	0	0	0	0	0	0	0	0	0	0
1	67	1	1	1	1	1	5	1	3	2	1	2	2	2	2	2	2	2	2	2	2	2	2	9	2	1	7	4	0	2	2	1000	3	6	6	1	0	3	3	1	0	0	1	0	0
1	65	1	4	1	1	6	8	3	3	2	2	2	2	2	2	2	2	2	2	2	3	2	2	9	3	1	10	3	1	2	2	10000	2	6	6	1	2	1	0	2	0	0	2	3	0
1	63	2	1	1	2	5	6	5	4	2	3	2	2	1	2	2	1	2	1	2	5	2	1	1	3	2	3	4	1	2	2	2000	3	7	6	3	3	3	3	0	3	3	0	3	3
1	52	1	2	1	1	5	5	2	3	2	1	1	2	2	2	2	2	2	2	2	3	3	1	9	3	1	7	3	0	1	2	1000	1	6	6	0	0	0	0	0	0	1	0	2	0
2	67	1	1	1	1	1	2	2	4	2	3	2	2	2	2	2	2	2	2	2	3	2	3	1	3	1	3	2	1	2	2	400	3	6	6	2	1	2	1	0	0	0	0	3	2
2	65	1	1	1	1	1	8	3	3	2	3	2	2	2	2	2	2	2	2	2	2	1	2	9	2	2	5	2	0	2	2	1000	3	7	6	2	1	0	2	1	0	0	1	2	0
2	49	1	5	2	2	4	1	1	3	2	3	2	2	2	2	2	2	2	2	2	2	1	2	1	2	1	7	4	0	2	2	1500	1	6	6	0	1	0	0	0	0	2	1	0	0
2	64	1	1	1	1	5	3	2	2	2	3	2	2	2	2	2	2	2	2	2	3	3	1	1	3	1	6.2	5	0	2	2	1000	2	6	6	0	0	0	0	0	0	0	1	0	0
2	67	1	3	1	1	2	8	5	4	2	3	2	2	2	2	2	2	2	2	2	2	2	2	1	3	1	8	2	1	2	2	1000	3	6	6	0	0	2	3	1	3	1	2	1	0
2	60	1	2	1	1	4	1	3	3	2	3	2	2	1	2	2	1	2	2	2	2	3	4	9	3	2	6	3	1	2	1	1000	3	7	6	2	2	2	2	1	0	2	1	2	0
1	67	2	2	1	1	4	2	3	3	2	2	1	1	2	2	2	2	2	2	2	2	2	1	1	3	1	5.5	4	0	2	2	500	1	6	6	2	0	2	0	0	0	0	0	0	0
1	65	2	1	1	2	5	1	3	3	2	2	1	2	2	2	2	2	2	2	2	3	2	3	1	3	1	6	5	1	1	2	3000	2	6	6	3	0	3	0	0	0	3	2	0	0
1	53	1	1	1	2	5	4	3	3	2	1	1	2	2	2	2	2	2	2	2	2	2	3	9	2	1	6	3	0	2	1	3000	2	6	6	0	1	0	0	0	0	0	0	0	0
2	57	1	1	1	1	6	6	1	3	2	3	1	2	2	2	2	2	2	2	2	3	2	2	1	3	1	6	3	0	2	2	1000	1	6	6	0	2	2	2	0	0	1	0	0	0
1	60	1	1	1	2	2	3	3	1	2	1	2	2	2	2	2	2	2	2	2	1	3	1	9	3	1	9	3	0	2	2	2000	1	6	6	0	0	0	0	3	0	0	3	0	0
1	49	1	1	2	2	4	10	1	1	2	1	2	2	2	2	2	2	2	2	2	3	3	1	1	3	1	5	2	0	2	2	2000	1	6	6	2	0	0	3	0	0	0	0	0	0
1	56	1	2	1	2	5	8	4	3	2	3	1	2	2	2	2	2	2	2	2	2	2	4	9	2	1	9	4	0	1	2	300	1	6	6	0	0	2	0	2	0	2	1	2	0
1	58	3	1	1	1	5	4	1	3	2	1	1	2	2	2	2	2	2	2	2	3	3	2	9	2	2	5.5	3	1	2	2	2000	3	7	6	1	1	2	2	2	1	2	3	2	3
2	79	1	5	1	1	1	1	4	3	2	3	2	2	2	2	2	2	2	2	2	4	4	2	1	2	3	4	3	0	2	2	2000	1	8	9	0	0	0	0	3	0	0	3	0	0
2	60	1	1	1	1	1	6	5	3	2	2	2	2	2	2	2	2	2	2	2	2	3	4	9	2	3	10	4	1	2	2	350	1	6	9	3	2	2	3	0	1	0	1	0	0
2	52	1	1	1	1	1	8	6	3	2	3	2	2	2	2	2	2	2	2	2	1	2	1	1	3	1	7	1	0	2	2	500	1	6	6	1	0	0	0	3	2	0	3	0	0
1	67	2	1	1	1	7	3	3	4	2	3	1	2	2	2	2	2	2	2	2	3	3	1	9	3	1	5.5	4	0	2	2	2000	2	6	6	0	0	0	0	2	0	2	1	0	0
2	52	1	1	1	1	2	5	1	3	2	3	2	2	2	2	1	2	2	2	2	3	3	2	9	2	4	3	4	1	2	2	200	1	6	11	3	0	0	0	3	3	3	3	0	0
1	68	1	1	1	1	4	1	3	4	2	1	2	2	2	2	2	2	2	2	2	3	3	2	9	3	1	6	4	1	2	2	2500	1	6	6	2	2	2	2	3	1	2	0	2	0
1	49	2	1	1	1	5	4	3	3	2	3	1	2	2	2	2	2	2	2	2	3	3	1	9	3	1	6	5	0	2	1	8000	2	6	6	0	1	0	0	3	0	0	3	0	0
1	60	1	1	1	1	4	8	4	3	2	1	1	2	2	2	2	2	2	2	2	3	3	1	9	3	1	8	3	1	2	2	500	3	6	6	3	3	3	3	1	3	3	1	3	3
1	63	1	1	1	1	5	2	3	3	2	1	1	2	2	2	2	2	2	2	2	3	2	2	1	2	1	7	5	0	2	2	700	1	6	6	0	1	1	0	0	0	0	0	0	0
2	55	2	2	1	1	2	7	2	5	2	3	2	2	2	2	2	2	2	2	2	3	2	5	1	2	2	3	2	1	2	2	3000	3	8	6	3	2	2	1	2	0	3	2	0	2
1	52	1	1	1	2	4	7	6	3	2	3	2	2	2	2	2	2	2	2	2	3	3	2	9	3	1	6.2	3	1	1	2	2000	2	6	6	1	3	1	3	0	3	3	1	2	3
1	71	1	1	1	1	7	3	1	3	2	3	1	2	2	2	2	2	2	2	2	3	3	2	1	2	1	6	5	0	2	2	4000	1	6	6	0	1	0	2	0	0	3	0	0	0
2	64	1	1	1	1	1	3	3	3	2	3	2	2	2	2	2	2	2	2	2	2	2	1	1	3	1	7	2	0	2	2	2000	1	6	6	0	0	0	0	0	0	0	0	0	0
1	74	1	1	1	1	5	5	2	3	2	1	2	2	2	2	2	2	2	2	2	3	3	1	9	2	1	9	3	0	2	2	700	1	6	6	0	0	0	1	1	0	0	1	0	0
2	60	1	2	1	1	2	1	3	3	2	3	2	2	2	2	2	2	2	2	2	2	2	3	1	3	1	3	3	0	2	2	350	3	6	6	0	0	0	0	0	0	0	0	0	0
2	62	1	5	1	1	1	1	3	3	2	3	2	2	2	2	2	2	2	1	2	2	2	2	9	1	1	7	3	0	2	2	450	1	6	6	0	0	0	0	2	0	0	2	0	0
1	58	1	1	1	1	4	6	1	4	2	3	1	2	2	2	2	2	2	2	2	4	2	4	1	2	1	9.5	2	1	2	2	800	1	6	6	0	2	2	3	1	0	1	2	0	0
1	53	1	1	1	1	5	8	3	3	2	1	1	2	2	2	2	2	2	2	2	3	3	3	9	2	1	5.59999990463257	4	1	1	2	1000	1	6	6	2	1	2	2	1	2	2	1	2	0
2	47	1	1	1	1	5	7	5	4	2	3	1	2	2	2	2	2	2	2	2	3	3	3	1	2	1	5	5	0	2	2	2200	1	6	6	0	1	0	1	0	0	0	1	0	0
1	69	2	1	1	1	2	1	3	3	2	1	2	2	2	2	2	2	2	2	2	2	2	1	9	3	1	10	2	0	2	1	3000	3	6	6	0	3	2	0	1	0	0	0	3	0
2	70	1	1	1	1	4	1	4	3	2	1	2	2	2	2	2	2	2	2	2	3	3	3	1	3	2	3	4	1	2	2	2000	3	7	6	3	1	2	0	1	1	3	1	0	2
1	67	3	1	1	1	4	4	4	3	2	3	1	2	2	2	2	2	2	2	2	3	3	1	1	3	1	8.5	3	0	1	2	4000	3	6	6	0	0	0	0	3	0	0	0	0	0
1	54	1	1	1	1	4	4	3	5	2	1	2	2	2	2	2	2	2	2	2	3	1	5	9	3	2	7.1	3	0	1	1	3000	3	8	6	2	0	0	1	3	0	0	1	0	0
1	56	1	1	1	1	5	4	4	3	2	1	2	2	2	2	2	2	2	2	2	1	3	2	1	2	1	4	3	0	2	1	3300	3	6	6	1	0	2	0	3	0	0	1	0	0
2	56	1	1	1	1	1	8	3	2	2	3	2	2	2	2	2	2	2	2	2	2	2	5	9	3	1	8	1	1	2	2	2000	3	6	6	3	3	3	0	3	0	0	0	0	0
2	63	1	1	1	1	4	4	3	3	2	3	2	2	2	2	2	2	2	2	2	2	2	2	1	2	3	5	3	0	2	2	3000	3	8	6	2	1	0	0	0	1	2	0	0	0
1	63	3	1	1	1	5	4	2	3	2	2	2	2	2	2	2	2	2	2	2	3	3	3	1	3	1	6.5	3	0	1	2	1500	3	6	6	0	0	0	0	0	0	0	0	1	0
2	61	3	2	1	1	5	4	3	2	2	3	2	1	2	2	2	2	2	2	2	1	2	2	9	2	1	6	5	0	2	1	3500	3	6	6	0	0	0	0	0	0	0	0	0	0
1	66	1	1	1	1	6	8	1	2	2	3	1	2	2	2	2	1	2	2	2	3	2	1	9	3	2	7.5	4	1	1	2	1000	1	7	6	0	0	3	0	1	0	2	0	2	3
1	48	1	1	1	1	5	7	2	3	2	1	1	2	2	2	2	2	2	2	2	4	3	1	9	3	1	5	3	1	1	1	2500	2	6	6	0	2	0	1	0	0	3	3	1	0
1	65	1	1	1	2	1	2	9	3	2	3	2	2	2	2	2	2	2	2	2	1	2	1	1	3	3	7	0	0	1	2	1500	3	6	8	0	3	0	3	0	0	0	0	3	0
2	54	2	2	1	1	5	1	1	3	2	3	1	2	2	2	2	2	2	2	2	3	3	1	9	3	1	3	5	1	2	2	4000	2	6	6	3	3	0	1	0	0	3	1	0	2
1	76	1	5	1	1	1	5	4	2	2	1	2	1	2	2	2	2	2	2	2	3	2	1	1	3	1	9	2	0	2	2	600	1	6	6	0	0	0	0	0	0	0	0	0	0
2	64	3	1	1	1	4	4	5	3	2	1	1	2	2	2	2	2	2	2	2	3	2	3	9	3	2	9	4	0	2	2	7000	2	8	7	0	0	0	0	0	0	1	3	0	0
2	70	1	5	1	1	4	2	6	1	2	3	1	2	2	2	2	2	2	2	2	3	3	1	9	3	1	6	5	1	2	2	200	1	6	6	0	2	2	2	1	2	2	1	2	2
2	50	1	1	1	1	1	7	2	1	2	3	2	2	2	2	2	2	2	2	2	2	2	1	1	3	1	10	1	0	1	2	2000	3	6	6	0	1	2	1	1	0	0	0	0	0
1	70	1	1	1	1	5	3	2	3	2	1	1	2	2	2	2	2	2	2	2	3	3	2	1	2	1	7.3	4	1	2	2	3000	1	6	6	0	2	2	2	0	0	2	0	2	0
1	54	1	1	1	2	1	7	3	5	2	3	2	2	2	2	2	2	2	2	2	2	2	1	9	3	1	15	4	0	1	2	1800	2	6	6	0	0	0	0	0	0	0	0	0	0
1	52	1	1	1	1	2	5	1	1	2	3	1	2	2	2	2	2	2	2	2	2	2	1	1	3	1	7.3	5	0	1	2	3500	3	6	6	0	0	0	0	0	0	0	0	0	0
2	56	1	1	1	1	2	6	3	1	2	3	1	2	2	2	2	2	2	2	2	2	2	5	1	2	2	6	2	1	1	2	2000	3	8	7	3	2	0	3	3	3	2	1	2	2
1	50	1	1	1	1	4	3	3	3	2	1	1	2	2	2	2	2	2	2	2	3	3	2	1	3	2	6.5	4	0	1	2	4000	3	7	6	2	0	2	0	0	0	2	1	0	0
1	53	1	1	1	1	4	4	2	3	2	3	1	1	2	2	2	2	2	2	2	2	3	1	9	3	1	6.5	5	0	1	2	1026	1	6	6	1	1	2	1	1	0	0	1	2	0
1	51	1	2	1	1	4	4	3	1	2	2	1	2	2	2	2	2	2	2	2	1	1	1	9	3	1	8.2	3	0	1	2	3000	2	6	6	0	0	1	0	1	0	2	0	0	0
1	56	3	2	1	1	5	3	4	1	2	1	1	2	2	2	2	2	2	2	2	3	2	1	9	3	1	7	3	0	1	2	4000	3	6	6	0	0	0	0	0	0	0	0	0	1
2	61	1	1	1	1	6	3	3	3	2	3	2	2	2	2	2	2	2	2	2	3	3	1	9	3	1	7	4	1	1	2	600	3	6	6	2	2	2	2	1	2	2	1	0	0
1	55	1	1	1	1	6	3	1	3	2	1	1	2	2	2	2	2	2	2	2	3	3	1	1	3	1	9.5	5	0	2	2	4000	3	6	6	0	1	0	0	0	0	2	1	0	0
2	66	1	1	1	1	1	4	3	3	2	3	2	2	2	2	2	2	2	2	2	2	2	2	9	3	2	4.5	2	1	1	1	3500	3	7	6	1	2	2	2	0	2	2	1	1	0
2	56	1	1	1	1	5	6	2	3	2	2	1	2	2	2	2	2	2	2	2	3	2	2	9	3	1	5.5	5	1	2	2	2000	1	6	6	2	2	2	1	0	0	2	1	0	0
2	49	1	2	1	1	2	3	1	4	2	3	1	2	2	2	2	2	2	2	2	4	2	4	1	2	2	8	3	1	1	2	925	2	7	6	3	2	2	2	3	0	2	2	2	2
2	52	1	1	2	1	5	5	1	2	2	3	2	2	2	2	2	2	2	2	2	1	2	2	9	3	1	7	5	0	2	2	5000	1	6	6	0	0	0	0	0	0	0	0	0	0
2	71	1	1	1	1	1	4	3	4	2	3	2	2	2	2	2	2	2	2	2	2	2	5	1	3	2	6	3	1	2	2	2000	3	7	6	1	3	2	0	1	2	2	0	0	2
2	58	2	1	1	1	6	10	10	2	2	3	1	2	2	2	2	2	2	2	2	3	3	2	1	3	1	4.3	5	0	2	2	5000	1	6	6	1	1	1	1	1	0	3	0	0	0
1	56	1	1	1	1	6	10	2	3	2	3	1	2	2	2	2	2	2	2	2	4	2	1	1	3	1	11	5	0	2	2	2000	3	6	6	1	2	0	2	1	0	0	1	0	0
1	71	1	1	1	1	2	1	5	3	2	1	2	1	2	2	2	2	2	2	2	3	3	2	9	3	1	8	5	0	2	2	20	3	6	6	1	0	0	0	3	0	0	0	0	0
2	63	1	1	1	1	2	8	2	3	2	3	1	2	2	2	2	2	2	2	2	3	3	2	1	3	1	5.7	3	1	1	2	1000	2	6	6	3	1	1	2	0	3	1	3	0	0
1	48	1	1	1	1	4	5	3	1	2	1	1	2	2	2	2	2	2	2	2	3	2	1	1	3	1	9.5	3	0	1	2	3000	1	6	6	1	0	0	0	0	0	0	0	0	0
1	64	3	1	1	1	5	3	2	1	2	2	1	2	2	2	2	2	2	2	2	2	2	1	9	3	1	7.5	5	0	2	1	5000	2	6	6	0	0	0	0	0	0	0	3	0	0
1	58	1	5	1	1	5	5	4	4	2	1	1	2	2	2	2	2	2	2	2	4	3	2	1	2	2	5.5	4	1	1	1	2500	2	8	6	0	0	1	1	3	0	3	2	3	0
1	64	1	1	1	1	1	1	9	3	2	1	2	2	2	2	2	2	2	2	2	2	3	1	9	1	4	9	0	1	2	1	1000	3	8	15	0	0	3	0	3	0	3	3	2	0
2	65	3	1	1	1	5	4	3	3	2	3	1	2	2	2	2	2	2	2	2	3	3	2	1	3	1	6.2	5	0	2	2	10000	2	6	6	0	2	1	0	0	0	0	0	0	0
1	51	1	1	1	1	4	5	4	1	2	1	2	2	2	2	2	2	2	2	2	2	2	1	1	3	1	7.5	5	0	2	2	1500	3	6	6	0	0	0	0	1	0	0	0	0	0
1	55	2	1	1	1	5	3	3	3	2	3	1	2	2	2	2	2	2	2	2	4	2	2	9	2	1	6	3	0	2	2	2000	1	6	6	0	0	0	0	0	0	3	0	0	0
2	66	1	5	1	1	1	8	3	3	2	3	2	2	2	2	2	2	2	2	2	3	3	2	9	3	1	12	1	0	2	2	900	3	6	6	0	0	0	0	0	0	0	0	0	0
2	68	1	1	1	1	1	7	3	3	2	3	2	2	2	2	2	2	2	2	2	3	3	2	9	3	1	5.3	1	0	2	2	600	3	6	6	0	0	0	2	2	0	1	1	1	0
1	63	2	1	1	1	8	1	3	3	2	2	1	2	2	2	2	2	2	2	1	2	2	2	1	3	1	8	5	0	2	2	5000	2	6	6	0	0	0	2	0	0	0	0	0	0
1	55	1	1	1	1	5	7	2	3	2	2	1	2	2	2	1	2	2	2	2	3	3	1	9	3	1	6.5	4	0	1	2	2000	1	6	6	3	3	1	0	0	0	0	1	0	0
2	52	2	1	1	1	6	6	3	3	2	1	1	2	2	2	2	2	2	2	2	3	3	2	1	3	1	6.3	5	0	2	1	5000	3	6	6	0	0	0	0	0	0	1	0	0	0
1	70	1	1	1	1	4	5	1	4	2	1	1	1	2	2	2	1	2	1	2	3	2	4	1	2	4	4	4	0	2	2	2000	3	6	12	0	0	1	2	0	0	3	1	0	0
2	54	1	1	1	1	4	8	3	3	2	2	2	2	2	2	2	2	2	2	2	3	2	2	9	3	1	8	4	1	2	2	1000	1	6	6	1	1	1	1	2	1	2	0	1	0
1	47	1	2	1	1	6	6	3	1	2	2	1	2	2	2	2	2	2	2	2	3	3	2	1	3	1	5	5	1	1	2	2000	3	6	6	3	2	1	1	0	1	2	2	1	1
2	60	2	1	1	1	6	1	3	3	2	1	1	2	2	2	2	2	2	2	2	3	1	1	1	3	1	8	3	0	2	2	4500	1	6	6	2	2	2	0	0	1	0	0	0	0
2	56	1	2	1	1	5	4	2	3	2	3	1	2	2	2	2	2	2	2	2	3	3	2	1	1	2	7	5	0	2	2	3000	3	7	8	1	1	0	0	2	0	3	1	0	0
1	55	2	1	1	1	5	7	5	1	2	1	1	2	2	2	2	2	2	2	2	2	2	1	1	3	1	7	5	0	1	2	10000	1	6	6	2	1	2	0	0	0	1	0	0	0
1	71	1	1	1	1	4	1	3	4	2	3	2	2	2	2	2	2	2	2	2	3	3	1	1	2	1	10	4	0	2	2	1500	3	6	6	0	0	0	0	3	0	0	0	0	0
1	64	1	1	1	2	1	1	3	2	2	3	2	2	2	2	2	2	2	2	2	2	2	2	9	3	1	7.5	2	0	1	2	3000	3	6	6	0	1	0	0	1	0	0	0	0	0
1	62	1	1	1	1	6	5	3	1	2	3	1	2	2	2	2	2	2	2	2	3	2	2	1	3	2	6	4	1	2	2	2700	2	7	6	0	0	1	1	2	1	2	2	1	0
2	52	1	2	1	1	5	4	2	3	2	2	1	2	2	2	2	2	2	2	2	2	2	2	1	3	1	5	5	0	1	2	1500	2	6	6	1	1	0	0	2	0	0	1	0	0
1	66	1	1	1	1	2	6	3	3	2	3	2	2	2	2	2	2	2	2	2	3	3	2	9	3	2	6	3	1	2	2	2000	3	6	7	2	2	2	1	1	0	0	1	2	2
2	77	1	1	1	1	1	1	4	1	2	3	2	2	2	2	2	1	2	2	2	2	2	1	9	3	1	7	3	0	2	2	400	1	6	6	0	0	0	0	3	0	0	3	0	0
1	50	1	1	1	1	5	7	5	3	2	2	1	2	2	2	2	1	1	1	2	3	3	3	9	2	3	3.5	3	1	1	2	2200	1	13	11	0	3	0	3	0	0	3	0	2	0
1	65	2	5	1	1	8	1	3	3	2	1	2	2	2	2	2	2	2	2	2	3	2	1	9	3	1	10	4	1	1	2	2000	3	6	6	3	2	2	2	1	2	2	1	2	0
1	54	3	1	1	1	2	4	3	2	2	1	1	2	2	2	2	2	2	2	2	2	2	2	9	2	1	6	2	0	1	1	2500	3	6	6	0	0	0	0	3	0	0	0	0	0
2	75	1	5	1	1	1	8	2	4	2	3	2	2	2	2	2	2	2	2	2	3	2	1	1	2	1	15	1	1	2	2	500	3	6	6	1	0	0	2	2	1	0	3	3	0
2	73	1	1	1	2	4	3	6	3	2	3	2	2	2	2	1	2	2	2	2	3	3	3	1	3	2	8	5	1	2	2	800	3	8	6	2	2	2	3	3	3	3	3	0	2
1	76	1	1	1	1	2	1	2	4	2	3	2	2	2	2	1	2	2	2	2	4	3	3	9	1	4	4	4	1	2	2	1000	1	8	9	3	3	3	3	3	0	3	3	3	3
2	52	1	2	1	1	5	6	2	3	2	3	1	2	2	2	2	2	2	2	2	3	3	2	9	3	1	5.5	5	0	2	2	1500	3	6	6	1	0	0	1	0	0	2	0	2	0
2	60	1	1	1	1	1	1	4	4	2	3	2	2	2	2	2	2	2	2	2	3	2	3	1	3	2	10.5	5	1	2	1	5000	3	8	6	2	2	2	2	1	0	2	1	0	0
1	76	1	1	1	1	4	1	3	3	2	3	2	2	2	2	2	2	2	2	2	3	2	1	9	1	1	6	5	1	2	2	700	3	6	6	0	3	2	3	0	0	2	0	0	0
1	58	2	1	1	1	6	4	3	2	2	1	1	2	2	2	2	2	2	2	2	2	2	2	1	3	1	9	4	0	2	2	10000	2	6	6	2	0	0	0	0	0	0	0	0	0
2	51	3	1	1	1	2	4	3	3	2	3	1	2	2	2	2	2	2	2	2	3	3	2	1	1	1	6	3	1	1	2	5000	2	6	6	1	2	0	0	3	0	2	3	0	0
2	72	1	1	1	1	1	4	2	5	2	3	2	2	2	2	2	2	2	1	2	5	1	5	9	1	4	3.6	3	1	2	2	1500	1	12	15	3	0	0	3	1	3	3	2	3	3
1	46	1	1	1	1	5	1	3	3	2	1	1	2	2	2	2	2	2	2	2	3	3	2	1	3	1	7	5	0	1	2	2000	2	6	6	0	0	0	0	2	0	0	0	0	0
1	56	1	1	1	1	1	5	3	1	2	1	2	2	2	2	2	2	2	2	2	3	3	1	9	3	1	6	3	0	1	2	2000	1	6	6	0	0	0	0	0	0	0	0	0	0
2	81	1	5	1	1	2	2	9	5	2	1	2	2	2	2	2	2	2	2	2	2	2	5	9	1	4	4.5	2	1	2	2	700	1	10	14	3	1	3	3	2	3	3	2	3	3
2	65	1	1	1	1	1	4	1	4	2	3	2	2	2	2	2	1	2	2	2	2	2	3	1	2	2	7	4	0	2	2	2000	1	7	6	0	0	0	0	3	0	0	0	0	0
2	68	3	5	1	1	4	4	1	3	2	3	1	2	2	2	2	2	2	2	2	3	3	2	1	3	1	4	4	0	2	2	875	3	6	6	0	0	0	2	3	0	0	1	2	0
2	59	1	1	1	1	4	7	2	3	2	2	1	2	2	2	2	2	2	2	2	3	3	1	9	2	2	5	2	0	2	1	2000	3	8	7	0	0	0	1	0	0	0	1	0	0
2	49	1	1	1	1	5	5	3	1	2	3	1	2	2	2	2	2	2	2	2	3	3	1	9	3	1	7	5	0	1	1	4000	1	6	6	0	0	0	0	1	0	0	1	0	0
2	63	3	1	1	2	4	7	5	4	2	3	2	2	2	2	2	2	2	2	2	3	3	1	1	3	1	7	5	0	2	1	2600	3	6	6	0	0	0	0	3	0	1	3	0	0
2	56	2	1	1	1	6	8	2	3	2	3	1	2	2	2	2	2	2	2	2	4	4	1	9	3	1	3	5	1	2	1	4000	3	6	6	2	2	1	2	3	0	3	3	0	0
2	74	1	1	1	2	1	3	1	3	2	3	1	2	2	2	1	2	2	2	2	2	2	4	1	3	3	6	3	1	2	2	2500	2	9	7	0	3	1	3	1	3	3	0	0	0
1	60	1	1	1	1	2	4	2	3	2	3	1	2	2	2	2	2	2	2	2	2	2	4	9	2	1	5	5	0	2	2	2000	1	6	6	0	2	1	0	1	1	2	1	0	0
1	48	2	1	1	1	7	9	2	2	2	1	1	2	2	2	2	2	2	2	2	3	3	1	1	3	1	6.7	4	1	1	2	2000	2	6	6	2	2	2	2	2	0	0	0	0	0
2	53	1	1	1	1	2	2	4	4	2	3	2	2	2	2	2	2	2	2	2	5	3	4	9	3	1	5.5	4	1	2	2	2000	1	6	6	3	0	0	0	3	0	3	3	2	0
1	54	1	1	1	1	5	8	4	3	2	3	1	2	2	2	2	2	2	2	2	3	3	2	9	2	2	6	4	0	1	2	1500	3	7	6	0	0	0	1	3	0	1	1	0	0
1	50	1	1	1	1	5	3	2	2	2	1	1	2	2	2	2	2	2	2	2	3	1	1	9	2	1	10	5	0	2	1	4000	1	6	6	0	0	0	0	3	0	0	2	0	0
2	58	1	1	2	2	6	4	3	3	2	3	1	2	2	2	2	2	2	2	2	3	3	1	9	3	1	6	5	0	1	1	5000	3	6	6	0	0	0	0	0	0	0	3	0	0
2	68	1	1	1	1	1	4	5	4	2	3	2	2	2	2	2	2	2	2	2	4	3	5	9	3	4	6	1	1	2	2	500	1	6	9	0	1	1	1	1	0	2	3	0	2
1	64	3	1	1	1	4	3	3	3	2	1	1	2	2	2	2	2	2	2	2	2	2	2	1	3	1	4	3	0	2	2	2000	2	6	6	0	0	0	0	0	0	3	0	0	0
1	69	1	1	1	1	4	4	2	5	2	2	2	2	2	2	2	2	2	2	2	2	2	1	9	1	4	10	3	1	2	1	2000	1	8	9	0	0	0	0	3	0	3	3	0	1
2	65	1	1	1	2	2	8	3	3	2	3	1	2	2	2	2	2	2	2	2	3	3	1	1	3	1	8	1	1	2	2	2000	3	6	6	3	0	3	3	3	0	0	2	0	0
1	52	2	1	1	1	9	4	3	2	2	3	1	2	2	2	2	2	2	2	2	3	2	1	9	3	1	7	5	0	1	2	5000	2	6	6	0	0	0	0	0	0	0	0	0	0
1	79	1	1	1	2	4	7	4	4	2	3	2	2	2	2	2	2	2	2	2	3	3	1	9	2	1	7	2	1	2	2	1000	3	6	6	0	0	3	3	3	0	3	1	0	0
2	61	2	1	1	1	4	1	4	3	2	3	1	2	2	2	2	2	2	2	2	3	2	1	9	3	1	7.5	3	1	2	2	300	1	6	6	1	1	1	2	3	0	1	1	0	0
2	56	1	1	1	2	1	1	3	3	2	3	2	2	2	2	2	2	2	2	2	2	3	5	1	3	1	4	5	1	2	2	1000	1	6	6	3	1	3	1	2	0	3	1	0	0
1	66	2	1	2	2	7	3	3	4	2	1	1	2	2	2	2	2	2	2	2	3	3	1	9	2	1	5	5	0	2	2	2000	2	6	6	0	0	0	0	1	0	0	2	0	0
1	58	1	1	1	1	5	1	3	4	2	3	2	1	2	2	2	2	2	2	2	3	3	2	1	3	1	5.7	5	0	2	1	7500	3	6	6	2	0	0	0	1	0	3	0	3	0
2	57	1	1	1	1	4	3	3	3	2	3	2	2	2	2	2	2	2	2	2	3	2	2	1	2	2	12	5	0	2	2	800	1	7	6	2	2	1	2	0	0	0	0	0	0
1	46	1	1	1	1	4	4	3	1	2	1	2	2	2	2	2	2	2	2	2	3	3	1	9	3	1	6	5	0	1	1	3000	1	6	6	1	1	0	0	0	1	0	3	0	0
2	70	2	1	1	1	4	7	3	3	2	1	2	2	2	2	2	2	2	2	2	3	3	1	9	3	1	10	1	0	2	2	10000	3	6	6	2	1	0	0	3	0	0	3	0	0
1	62	1	1	1	2	5	5	4	3	2	3	2	2	2	2	2	2	2	2	2	3	3	2	9	3	1	4.5	3	0	2	2	450	1	6	6	1	1	0	0	0	0	1	3	0	0
2	46	1	2	1	1	4	5	3	4	2	3	1	2	2	2	2	2	2	2	2	4	2	2	1	3	2	5	3	1	2	2	3500	3	6	7	2	1	3	3	0	0	3	0	1	1
1	69	1	1	1	1	2	4	2	3	2	2	2	1	2	2	2	2	2	2	2	2	2	1	1	2	2	3.5	5	0	2	2	1000	1	8	6	1	0	0	0	3	0	0	3	0	0
1	50	2	1	1	1	9	4	3	3	2	1	1	2	2	2	1	2	2	2	2	3	3	2	1	2	1	6.3	4	1	1	2	4500	2	6	6	2	2	0	0	0	2	2	1	2	0
1	70	1	1	1	1	2	1	5	4	2	3	2	2	2	2	2	2	2	2	2	3	3	3	9	2	2	3	5	1	2	2	2000	3	7	7	3	3	3	3	0	3	3	1	1	3
1	58	1	2	1	1	5	6	1	2	2	3	2	2	2	2	2	2	2	2	2	3	2	2	9	3	1	10	2	1	1	2	1250	1	6	6	2	1	2	0	1	2	0	1	2	2
2	53	1	1	1	1	2	4	2	3	2	3	2	2	2	2	2	2	2	2	2	3	3	2	9	3	1	5.5	4	0	1	2	2000	2	6	6	2	1	0	0	2	0	1	0	0	0
2	74	1	5	1	2	1	1	3	4	2	3	2	2	2	2	2	2	2	2	2	3	2	3	1	2	3	5	0	1	2	1	3000	2	11	12	0	0	0	2	1	3	3	2	3	3
2	77	3	5	1	1	5	3	10	3	2	3	1	2	2	2	2	2	2	2	2	2	2	3	1	1	1	5	5	0	2	2	3000	2	6	6	0	0	0	2	0	1	2	0	0	0
1	69	2	1	1	1	4	4	1	2	2	2	2	2	2	2	2	2	2	2	2	2	1	1	1	3	2	11	5	1	2	2	1000	1	6	8	3	1	1	3	3	1	1	0	0	0
1	66	1	1	1	1	4	5	3	3	2	3	2	2	2	2	2	2	2	2	2	3	3	2	9	2	1	5.5	3	0	2	2	500	1	6	6	0	0	0	0	3	0	0	3	0	0
1	55	1	1	1	2	4	1	3	3	2	1	1	2	2	2	2	2	2	2	2	2	3	2	9	3	1	7.5	5	1	1	2	1000	1	6	6	2	0	2	0	2	0	2	2	0	0
2	63	1	1	1	1	2	5	1	3	2	3	1	2	2	2	2	2	2	2	2	2	2	1	1	2	1	8.5	3	0	2	2	300	3	6	6	0	0	0	1	3	2	0	0	0	0
1	68	2	1	1	1	5	1	3	3	2	3	1	2	2	2	2	2	2	2	2	3	1	1	1	3	1	10	5	0	2	2	6500	2	6	6	0	0	0	0	0	0	0	0	0	0
2	71	1	1	1	2	2	6	5	3	2	1	2	2	2	2	2	2	2	2	2	4	3	3	9	3	2	7.8	1	1	2	2	1000	1	7	6	2	2	1	2	3	1	2	1	3	2
1	50	3	1	1	1	5	3	2	3	2	1	1	2	2	2	2	2	2	2	2	2	3	3	1	3	1	11	3	0	1	2	6100	3	6	6	0	0	0	0	0	0	0	1	0	0
2	67	1	1	1	1	6	3	3	2	2	3	2	2	2	2	2	2	2	2	2	2	2	1	9	3	1	8.5	5	0	1	2	1000	1	6	6	1	1	0	0	0	0	0	0	0	0
2	56	1	1	1	1	1	7	4	3	2	3	2	2	2	2	2	2	2	2	2	4	2	5	9	3	1	5.5	1	1	2	2	600	1	6	6	0	1	2	3	3	0	3	2	0	2
1	74	1	1	1	1	4	4	5	3	2	1	2	1	2	2	2	2	2	2	2	3	2	1	9	3	1	6	2	1	2	2	550	3	6	6	0	1	1	1	3	1	0	3	1	1
2	64	3	1	1	1	1	1	5	4	2	3	2	2	1	2	2	2	2	2	2	3	3	3	9	1	1	4	3	0	2	2	4000	2	6	6	0	3	0	0	0	0	3	0	0	0
1	68	2	1	1	1	5	3	1	3	2	1	1	2	2	2	2	2	2	2	2	2	3	2	1	3	1	3	5	0	2	2	5000	2	6	6	2	0	1	0	2	0	3	0	0	0
1	63	1	1	1	2	5	8	3	2	2	3	2	2	2	2	2	2	2	2	2	3	3	1	9	3	1	8	4	0	2	2	1000	3	6	6	0	2	0	1	1	0	0	2	0	0
1	69	1	1	1	1	4	5	3	4	2	3	2	2	2	2	1	2	2	2	2	3	3	4	9	3	1	7	5	0	2	2	900	1	6	6	0	0	0	2	3	0	0	1	0	0
1	56	2	1	1	1	5	3	3	1	2	2	1	2	2	2	2	2	2	2	2	2	2	1	1	3	1	7	5	0	1	2	2000	2	6	6	1	0	0	1	1	0	0	2	0	0
1	72	1	2	1	2	4	8	4	4	2	1	1	2	2	2	2	2	2	1	2	4	3	5	1	2	2	3	4	1	2	2	800	1	6	7	2	2	3	3	3	0	3	3	3	3
2	70	1	1	1	1	2	8	6	3	2	3	2	2	2	2	2	2	2	2	2	4	4	2	1	3	3	6	1	0	2	2	680	3	6	8	0	0	0	0	3	0	0	3	0	0
1	51	2	1	1	1	6	10	2	5	2	1	2	2	2	2	1	2	2	2	2	5	1	4	1	2	1	5.5	4	1	2	2	5000	2	6	6	2	0	2	0	3	0	2	1	0	0
1	68	1	1	1	1	5	1	1	3	2	1	2	1	2	2	2	2	2	2	2	3	2	1	1	3	1	5.5	5	0	1	2	1200	1	6	6	0	1	1	0	0	0	0	0	0	0
2	67	1	1	1	2	5	1	3	2	2	3	2	2	2	2	2	2	2	2	2	2	2	2	1	3	4	5	4	0	2	2	600	1	6	9	0	0	0	0	3	0	1	0	0	0
2	56	3	1	1	1	6	8	5	2	2	1	1	2	2	2	2	2	2	2	2	3	2	1	1	2	1	6	5	1	1	2	2500	2	6	6	0	1	2	0	3	2	2	1	0	0
1	68	1	1	1	2	4	1	2	3	2	1	2	2	2	2	2	2	2	2	2	3	2	1	1	3	1	8.5	5	0	2	1	2500	3	6	6	0	3	1	2	0	0	0	0	0	1
2	55	1	1	1	2	1	6	4	1	2	3	1	2	2	2	2	2	2	2	2	3	3	1	9	3	1	8	4	0	2	2	2000	2	6	6	2	2	1	1	2	0	0	0	1	0
2	55	1	1	1	1	5	4	1	2	2	1	1	2	2	2	2	2	2	2	2	2	1	3	1	2	2	6.5	5	0	2	1	5000	3	9	7	0	1	0	0	0	0	0	0	0	0
1	52	1	1	1	1	5	6	3	2	2	2	1	2	2	2	2	2	2	2	2	3	3	1	9	3	1	8	4	0	1	2	3000	3	6	6	2	0	0	0	0	0	0	0	0	0
2	55	1	1	1	1	5	4	2	3	2	1	1	2	2	2	2	2	2	2	2	2	2	2	1	3	1	12	5	0	1	2	3000	2	6	6	0	0	0	0	0	0	0	0	0	0
2	54	1	1	2	1	5	7	2	4	2	3	1	2	2	2	2	2	2	2	2	3	4	2	1	2	1	6.5	3	1	2	2	2000	1	6	6	2	2	2	1	1	0	2	2	2	0
2	47	2	1	1	1	5	6	2	1	2	3	1	2	2	2	2	2	2	2	2	2	2	1	9	3	1	7.2	5	0	1	2	3000	2	6	6	0	0	0	0	0	0	0	0	0	0
1	51	1	1	1	1	5	2	3	3	1	3	1	2	2	2	2	2	2	2	2	3	1	3	9	3	1	9	4	0	2	1	11000	2	6	6	1	1	0	0	0	0	0	0	0	0
1	49	1	1	1	2	4	2	3	3	2	3	1	2	2	2	2	2	2	2	2	3	2	1	1	3	1	7	3	0	2	1	3500	2	6	6	0	0	0	0	0	0	0	0	0	0
2	76	3	1	1	1	6	3	2	3	2	3	1	2	2	2	2	2	2	2	2	3	3	4	1	2	2	5.3	4	1	2	2	2000	2	7	6	0	1	2	2	3	0	3	1	0	0
2	70	2	1	1	1	1	5	1	3	2	3	2	2	2	2	2	2	2	2	2	2	1	3	9	3	1	8	0	0	2	2	1800	3	6	6	0	0	0	0	3	0	1	3	0	0
1	71	1	1	1	1	2	1	3	3	2	1	2	2	2	2	2	2	2	2	2	3	2	5	9	3	1	7	5	1	2	2	1000	1	6	6	3	3	0	0	3	0	3	1	0	0
1	59	1	1	1	1	4	4	3	3	2	3	1	2	2	2	2	2	2	2	2	2	2	2	9	2	1	9.5	4	1	1	1	3000	2	6	6	2	1	1	1	1	1	1	2	2	0
2	55	1	2	1	2	5	10	2	4	2	3	2	2	2	2	2	2	2	2	2	5	2	4	9	2	2	8	2	1	2	2	500	3	7	6	3	3	0	3	0	0	3	0	3	3
1	68	1	5	1	1	2	4	3	3	2	3	2	2	2	2	2	2	2	2	2	2	2	1	1	2	4	8	3	0	2	2	3000	3	6	9	1	0	0	0	3	0	0	0	0	0
1	64	2	1	1	1	4	3	3	3	1	3	2	2	2	2	2	2	2	2	2	3	3	2	1	3	2	3.5	5	1	2	2	1570	2	6	7	3	2	2	0	0	1	1	0	2	0
2	49	1	1	1	1	2	5	5	1	2	3	2	2	2	2	2	2	2	2	2	2	2	1	9	3	1	4.5	3	0	2	2	650	1	6	6	0	0	0	0	2	0	0	3	0	0
2	77	1	2	1	1	1	4	3	5	2	3	2	2	2	2	2	2	2	2	2	2	3	5	9	1	3	7	2	1	2	1	4000	3	7	9	3	2	2	3	2	0	2	2	2	0
2	50	1	1	1	1	2	4	3	2	2	3	1	2	2	2	2	2	2	2	2	2	2	1	1	3	1	7	3	0	1	2	500	1	6	6	0	3	0	0	0	0	0	0	0	0
1	74	1	5	1	1	1	3	2	5	2	3	2	2	2	2	2	2	2	2	2	3	3	2	9	1	2	8	2	1	2	2	200	3	9	6	0	0	0	0	3	0	1	3	3	0
2	74	1	1	1	1	5	8	7	3	2	3	2	2	2	2	2	2	2	2	2	3	2	3	9	2	2	8	4	1	2	2	2000	3	7	6	1	1	2	2	2	0	2	0	0	0
2	80	1	1	1	1	1	4	2	3	2	3	2	2	2	2	2	2	2	2	2	3	2	1	1	3	1	7	5	0	2	2	1200	1	6	6	0	0	0	0	2	0	0	1	0	0
2	50	1	2	1	1	2	7	3	3	2	3	2	2	2	2	2	2	2	2	2	3	2	4	9	3	2	3	5	1	1	2	3000	3	8	6	1	1	0	1	3	0	2	3	0	0
1	51	1	1	1	1	4	4	3	4	2	3	2	2	2	2	2	2	2	2	2	3	2	4	1	3	1	8.5	4	0	2	2	3000	1	6	6	0	0	0	0	3	0	0	2	0	0
2	56	2	1	1	1	7	6	3	1	2	3	1	2	2	2	2	2	2	2	2	3	3	2	1	3	1	6.7	5	0	2	2	4000	2	6	6	0	1	0	0	0	0	1	0	0	0
1	66	1	1	1	1	2	4	4	4	2	1	2	2	2	2	2	2	2	2	2	5	4	5	9	3	1	6.5	3	1	1	2	2200	1	6	6	3	3	0	3	3	2	0	3	1	3
2	66	1	5	1	1	6	4	3	5	2	3	2	2	2	2	2	2	2	2	2	1	2	1	9	1	4	5	5	0	2	2	4000	1	9	16	0	0	0	3	3	0	0	0	0	0
2	45	1	1	1	1	4	5	3	4	2	1	1	1	2	2	2	2	2	1	2	1	1	1	9	3	1	7.5	2	1	2	2	1000	1	6	6	2	1	2	0	2	3	1	1	1	0
2	72	1	1	1	1	4	2	3	2	2	3	2	2	2	2	2	2	2	2	2	2	2	2	1	3	1	8	4	0	2	2	450	2	6	6	0	0	0	1	2	0	1	3	1	0
2	47	3	1	1	2	2	7	5	3	2	1	1	2	2	2	2	2	2	2	2	2	2	1	1	3	1	5.5	3	0	2	1	2000	2	6	6	1	1	1	0	2	0	1	1	0	0
2	59	3	1	1	1	8	2	3	5	2	3	1	2	2	2	2	2	2	2	2	3	1	3	1	3	1	6.5	5	0	2	2	5000	2	6	6	0	1	0	0	0	0	2	0	0	0
1	50	1	1	1	1	5	4	1	4	2	3	1	2	2	2	2	2	2	2	2	3	2	4	1	2	2	7	4	0	1	2	3000	1	7	6	1	1	0	0	0	0	1	0	0	0
1	85	1	1	1	1	2	8	5	2	2	2	2	2	2	2	2	2	2	2	2	3	2	2	9	2	2	8	3	0	2	2	2720	3	7	7	1	2	1	1	1	1	0	0	0	0
2	47	2	1	1	1	8	4	3	4	2	3	1	2	2	2	2	2	2	2	2	1	2	3	1	3	1	7	4	0	1	2	10000	2	6	6	0	0	0	0	0	0	0	0	0	0
1	46	1	1	1	1	2	10	10	1	2	1	1	2	2	2	2	2	2	2	2	3	2	1	1	3	1	6	4	0	2	2	4000	2	6	6	3	1	0	0	2	0	0	0	0	0
2	61	2	1	1	2	6	1	3	3	2	3	2	2	2	2	2	2	2	2	2	3	3	2	1	3	2	6	5	1	2	2	3000	2	7	6	0	1	2	0	1	2	2	0	2	0
2	64	1	5	1	1	2	4	3	2	2	3	2	2	2	2	2	2	2	2	2	2	2	1	9	2	1	7	2	0	2	2	3600	1	6	6	0	0	0	0	0	0	1	0	0	0
2	64	1	1	1	1	2	3	1	3	2	3	2	2	2	2	2	2	2	2	2	2	2	2	9	3	1	5	3	0	2	2	2000	2	6	6	3	0	2	0	0	0	3	0	0	0
2	52	1	2	1	1	5	8	2	3	2	3	1	1	2	2	2	2	2	2	2	2	3	1	9	2	1	7.5	5	0	2	2	3200	2	6	6	2	0	1	2	0	2	0	0	0	0
2	56	1	1	1	1	6	4	3	1	2	3	1	2	1	2	2	2	2	2	2	3	3	2	9	3	1	6.2	5	0	2	1	4500	2	6	6	2	0	0	2	3	0	0	1	0	0
2	55	1	5	1	1	2	5	3	3	2	3	2	1	2	2	2	2	2	2	2	3	2	5	1	3	1	6	1	1	2	2	2000	2	6	6	2	2	2	2	3	2	2	3	0	0
1	77	1	1	1	2	4	1	6	3	2	3	2	2	2	2	2	2	2	2	2	3	3	1	9	2	2	6	3	1	2	2	150	1	6	7	1	3	2	0	3	0	2	1	0	2
1	73	2	3	1	1	6	5	6	3	2	3	1	2	2	2	2	2	2	2	2	3	3	1	1	3	1	6	3	0	2	2	1500	3	6	6	1	1	0	2	0	0	0	2	0	0
1	56	1	1	1	1	4	1	3	3	2	1	1	2	2	2	2	2	2	2	2	1	2	1	9	3	1	5.2	5	0	1	2	4000	1	6	6	0	0	0	0	1	0	3	1	0	0
1	75	3	5	1	1	5	1	5	3	2	3	2	2	2	2	2	2	2	2	2	2	2	1	1	3	1	6.6	4	0	2	2	2000	2	6	6	0	0	0	0	1	0	0	0	0	0
2	50	3	1	1	1	6	6	3	3	2	1	1	2	2	2	2	2	2	2	2	3	4	2	1	3	1	6.3	5	0	1	2	3000	2	6	6	0	0	0	0	3	0	1	0	0	0
1	47	1	1	1	1	1	5	2	3	2	1	1	2	2	2	2	2	2	2	2	3	2	1	9	3	1	10	4	0	1	2	2000	3	6	6	0	0	0	0	3	0	0	0	0	0
2	62	1	1	1	1	2	1	4	4	2	3	2	2	2	2	1	2	1	1	2	2	2	5	9	3	1	10	4	0	2	2	450	1	6	6	1	0	0	0	3	0	0	0	0	0
1	50	1	1	1	1	5	7	1	2	2	1	1	2	2	2	2	2	2	2	2	2	3	2	1	3	1	6	5	0	1	1	1500	3	6	6	0	0	0	0	0	0	0	0	0	0
2	58	1	1	1	1	6	2	3	2	2	1	1	2	2	2	2	2	2	2	2	3	2	1	1	2	1	6	4	0	2	2	5000	2	6	6	0	0	1	0	0	0	1	1	0	0
1	66	1	1	1	1	5	6	1	3	2	3	1	2	2	2	2	2	2	2	1	3	2	2	1	2	2	5	4	1	2	2	3000	3	8	7	3	3	3	3	0	0	2	2	2	0
1	70	1	1	1	1	4	2	4	3	2	3	2	2	2	2	2	2	2	2	2	3	3	2	1	2	1	11.5	4	1	2	2	600	1	6	6	1	1	3	3	2	1	1	3	1	3
1	62	1	1	1	1	6	6	1	4	2	1	1	2	2	2	2	2	2	1	2	3	2	3	1	2	1	8.5	4	0	2	2	35000	2	6	6	1	0	1	0	0	0	0	3	0	0
1	71	1	1	1	2	4	4	4	5	2	2	2	2	2	2	2	2	2	2	2	3	2	1	1	2	1	9.5	5	1	2	2	2000	2	6	6	2	2	2	3	0	0	1	1	2	2
2	50	1	5	1	2	2	4	3	3	2	3	2	2	2	2	2	2	2	2	2	2	2	2	9	3	1	5	3	0	2	2	1000	3	6	6	0	0	0	0	0	0	3	0	0	0
1	46	2	3	1	1	4	6	2	4	2	3	2	2	2	2	2	2	2	2	2	4	3	2	1	3	1	6	5	0	2	2	800	3	6	6	1	0	0	0	3	0	1	2	0	0
1	67	1	1	1	1	7	7	3	3	2	3	2	2	2	2	2	2	2	2	2	3	3	2	9	2	1	8	4	0	2	2	1000	3	6	6	1	1	0	1	2	0	0	2	0	0
2	47	1	1	1	1	5	4	2	3	2	3	2	2	2	2	2	2	2	2	2	3	3	1	9	2	1	8	4	0	2	2	1026	1	6	6	0	0	0	0	3	0	0	1	0	0
1	63	2	1	1	1	6	4	3	1	2	1	2	2	2	2	2	2	2	2	2	3	3	1	9	3	1	4	5	0	2	2	5500	2	6	6	3	0	2	0	0	0	2	0	0	0
1	69	1	1	1	1	6	4	3	3	2	3	2	2	2	2	2	2	2	2	2	3	3	2	9	3	1	8	5	0	2	2	500	1	6	6	0	0	0	0	3	0	0	2	0	0
2	72	1	1	1	1	1	4	1	3	2	3	2	2	2	2	2	2	2	2	2	3	2	1	9	3	1	3	0	0	2	2	200	1	6	6	2	0	0	1	3	0	2	1	0	0
2	65	1	1	1	1	2	5	3	3	2	3	2	2	2	2	2	2	2	2	2	2	2	1	1	3	2	5	4	1	2	2	800	1	7	6	3	3	3	3	0	3	3	0	3	3
1	66	1	1	1	1	6	8	3	3	2	1	2	2	2	2	2	2	2	2	2	3	2	1	1	3	1	9	4	0	2	1	1500	1	6	6	1	0	0	0	3	1	1	0	1	0
2	54	1	1	2	1	2	3	3	3	2	3	1	2	2	2	2	2	2	2	2	2	2	1	1	3	2	5	3	0	1	1	1500	1	6	7	0	1	0	0	3	0	0	0	0	0
2	53	2	1	1	1	8	4	3	3	2	2	1	2	2	2	2	2	2	2	2	3	3	1	1	3	1	5.5	4	1	1	2	5000	2	6	6	1	1	2	1	2	0	2	2	0	0
2	71	1	5	1	2	4	2	1	4	2	3	2	1	2	2	2	2	2	2	2	2	2	2	1	3	1	4	4	0	2	2	300	1	6	6	0	1	1	2	1	0	2	1	0	0
2	53	1	1	1	1	4	5	2	4	2	3	1	2	2	2	2	2	2	2	2	3	2	4	1	2	1	4.3	3	1	2	1	1000	3	6	6	2	2	2	2	3	0	3	3	2	2
1	67	1	5	2	2	2	6	4	1	2	1	2	2	2	2	2	2	2	2	2	3	1	1	1	3	1	7	5	0	1	2	1000	3	6	6	0	0	0	3	1	0	0	1	1	0
1	49	1	2	1	1	1	6	2	1	2	3	1	2	2	2	2	2	2	2	2	1	2	2	9	3	1	7	4	1	1	2	500	1	6	6	2	2	3	1	3	0	1	2	1	0
1	58	1	1	1	1	6	5	1	3	2	3	1	2	2	2	2	2	2	2	2	4	3	3	1	2	1	9	4	1	2	2	1666	1	6	6	1	1	1	1	0	1	2	2	1	1
1	69	1	1	1	2	1	1	4	4	2	3	2	2	1	2	2	1	2	2	2	5	5	4	9	2	1	6	1	1	2	2	2500	3	6	6	0	0	2	2	3	2	3	1	0	0
1	52	1	1	1	1	5	8	1	1	2	3	1	2	2	2	2	2	2	2	2	2	2	1	9	1	4	10	4	0	1	2	300	1	6	9	2	2	0	2	1	0	0	1	0	0
2	63	1	1	1	1	1	1	3	1	2	3	2	2	2	2	2	2	2	2	2	2	3	2	9	3	1	10	2	0	2	2	2000	1	6	6	0	0	0	0	2	0	0	0	0	0
2	75	1	1	1	1	2	2	2	1	2	3	1	2	2	2	2	2	2	2	2	3	2	1	1	3	1	6	4	0	2	2	2000	2	6	6	0	0	1	0	3	0	0	0	0	0
2	69	1	1	1	1	1	2	5	3	2	3	2	2	2	2	2	2	2	2	2	2	2	1	9	1	4	4	2	0	2	2	500	1	6	9	0	0	0	0	3	0	0	3	0	0
2	55	3	1	1	2	5	2	3	3	2	3	1	2	2	2	2	2	2	2	2	4	3	2	9	2	2	5	4	1	1	2	1000	2	8	6	2	2	2	2	2	0	3	0	0	0
1	56	1	1	1	1	5	6	3	4	2	1	2	2	2	2	2	2	2	2	2	5	5	3	9	2	2	5	3	1	1	2	3500	1	7	6	3	3	3	3	3	0	3	3	0	3
1	52	1	1	1	2	2	4	1	3	2	1	2	2	2	2	2	2	2	2	2	4	3	2	9	3	1	7.5	4	0	2	2	1200	1	6	6	2	0	0	0	0	0	2	3	1	0
2	66	2	1	1	1	2	2	3	2	2	3	1	2	2	2	2	2	2	2	2	2	3	2	9	3	1	10.5	4	0	2	2	5000	2	6	6	0	2	0	1	3	0	0	0	0	0
1	64	1	1	1	1	4	3	3	3	2	3	2	1	2	2	2	2	2	2	2	3	3	1	9	3	1	8	4	0	1	2	2500	2	6	6	1	1	0	0	0	0	0	0	0	0
1	54	1	2	1	1	5	2	3	3	2	2	1	2	2	2	2	2	2	2	2	2	2	1	1	3	1	6.5	4	1	1	2	300	3	6	6	3	0	1	0	3	0	3	0	0	0
1	49	3	1	2	1	5	4	3	3	2	1	1	2	2	2	2	2	2	2	2	1	1	2	9	3	1	8	4	0	1	2	2000	2	6	6	0	0	0	0	0	0	0	0	0	0
1	58	3	1	1	1	7	3	3	5	2	3	1	2	2	2	2	2	2	2	2	3	3	5	1	2	3	5	5	0	2	1	5350	2	8	8	0	0	1	1	0	0	3	1	0	0
1	74	1	1	1	1	4	1	2	3	2	3	2	2	2	2	2	2	2	2	2	2	3	2	9	2	1	8	3	0	1	2	3000	3	6	6	3	1	0	1	2	1	0	0	1	0
1	66	1	1	1	1	2	1	4	3	2	1	2	2	2	2	2	2	2	2	2	3	3	2	9	2	1	9	4	0	1	2	2000	1	6	6	1	0	0	0	2	0	0	1	0	0
1	61	1	1	1	2	4	1	3	3	2	3	1	2	2	2	2	2	2	2	2	3	2	1	1	3	1	6.2	5	0	1	2	1400	3	6	6	2	2	0	0	3	0	0	0	0	0
1	54	1	1	1	1	4	1	3	2	2	3	2	2	2	2	2	2	2	2	2	2	2	2	9	3	1	9	2	0	2	2	1250	3	6	6	0	0	0	0	3	0	0	3	0	0
2	65	1	1	1	1	2	5	4	3	2	3	2	2	2	2	2	2	2	2	2	3	2	4	9	3	2	4.5	2	1	2	2	1000	1	7	6	1	0	2	2	3	0	2	3	0	3
2	49	1	1	1	1	1	3	3	4	2	3	2	2	2	2	2	2	2	2	2	2	2	1	1	3	1	6	3	0	2	2	1650	1	6	6	0	0	0	0	3	0	2	0	0	0
2	55	1	1	1	1	5	1	4	4	2	3	2	2	2	1	2	2	2	2	2	2	2	5	1	1	4	3	5	0	2	2	50	1	6	12	2	2	0	3	0	0	2	0	0	0
1	56	1	1	1	1	4	8	1	3	2	1	1	2	2	2	2	2	2	2	2	3	2	1	1	2	1	5	5	1	1	2	5000	2	6	6	3	0	1	0	3	0	0	1	0	2
2	67	1	1	1	1	2	4	1	1	2	3	2	2	2	2	2	2	2	2	2	3	2	1	9	3	1	9	4	1	2	2	500	2	6	6	2	3	2	2	1	2	0	0	2	2
1	46	2	1	1	1	4	3	3	3	2	1	1	2	2	2	2	2	2	2	2	2	4	1	1	3	1	8	5	0	1	2	2800	2	6	6	0	0	0	0	0	0	0	0	0	0
2	63	1	1	1	2	2	1	3	4	2	3	2	2	2	2	2	2	2	1	2	4	2	5	1	2	1	4	1	1	2	2	5000	1	6	6	3	3	3	3	3	2	3	0	2	3
1	63	1	1	1	1	2	1	3	2	2	1	2	2	2	2	2	2	2	2	2	2	2	2	9	2	2	5	3	0	2	2	175	1	7	7	0	1	0	0	3	0	0	0	0	0
1	59	1	1	1	1	5	4	3	3	2	1	1	1	2	2	2	2	2	2	2	3	3	1	1	2	1	7	4	0	1	2	6000	3	6	6	0	0	0	0	0	0	0	0	0	0
2	69	1	1	1	2	2	3	3	1	2	3	2	2	2	2	2	2	2	2	2	2	2	1	1	3	1	6.3	4	0	2	2	418	2	6	6	0	0	0	0	0	0	0	0	0	0
2	48	1	1	1	2	2	7	4	3	2	3	2	2	2	2	2	2	2	2	2	3	2	2	1	3	2	9	5	0	2	2	1000	3	6	7	0	0	0	0	3	0	0	3	0	0
2	67	1	1	1	1	2	5	1	2	2	3	2	2	2	2	2	2	2	2	2	3	3	2	9	3	1	3	5	0	1	1	1000	3	6	6	0	0	0	0	3	0	3	0	0	0
1	65	1	1	1	1	1	9	9	4	2	2	1	2	2	2	2	2	2	2	2	4	4	3	9	3	2	9	4	1	2	2	8580	3	7	7	3	2	2	2	2	0	0	3	0	3
2	51	1	1	1	1	5	6	1	3	2	3	1	2	2	2	2	2	2	2	2	3	3	4	9	2	2	9	3	1	2	2	6000	3	7	6	2	2	2	2	1	2	0	1	2	1
1	75	1	1	2	1	1	6	1	1	2	3	2	2	2	2	2	2	2	2	2	3	3	1	1	3	1	10	0	0	2	2	500	3	6	6	0	0	0	0	3	0	0	3	0	0
1	69	1	1	1	1	6	3	1	4	2	1	1	2	2	2	2	2	1	2	2	3	2	2	9	2	2	8.7	5	0	2	2	1	1	8	8	1	1	1	1	2	0	1	1	0	0
1	47	1	1	1	1	1	5	3	3	2	3	1	2	2	2	2	2	2	2	2	5	3	2	9	2	1	6	3	1	2	2	300	1	6	6	1	3	3	3	1	0	0	1	0	0
2	65	2	1	1	1	4	4	3	4	2	2	2	2	2	2	2	2	2	2	2	4	3	3	1	3	2	3	5	1	2	2	3000	2	7	8	3	0	3	0	3	0	3	2	3	3
1	54	3	1	1	2	5	7	3	2	2	1	1	2	2	2	2	2	2	2	2	3	2	2	9	3	1	7	5	0	1	1	2500	2	6	6	0	0	0	0	0	0	0	0	0	0
1	56	1	1	1	1	5	7	1	4	2	1	1	2	1	2	2	1	2	2	2	4	3	4	1	3	2	7	5	1	1	2	2600	2	7	6	3	1	2	1	0	2	3	2	1	0
1	58	1	1	1	2	5	5	2	2	2	3	2	2	2	2	2	2	2	2	2	3	3	1	1	3	1	7	2	0	2	2	100	3	6	6	1	1	1	1	3	0	0	1	0	0
1	66	1	1	1	1	4	1	1	1	2	1	1	1	2	2	2	2	2	2	2	2	2	1	1	3	1	6.7	5	0	2	1	2000	2	6	6	0	0	0	0	0	0	0	3	0	0
2	77	3	1	1	1	4	1	2	3	2	3	1	2	2	2	2	2	2	2	2	3	3	1	9	3	1	4.5	5	0	2	2	3000	2	6	6	1	0	0	0	0	2	3	1	0	0
1	69	1	1	1	1	1	1	8	5	2	3	2	2	2	2	2	2	2	2	2	3	3	1	9	3	1	10	0	1	2	2	60	1	6	6	2	2	2	2	1	0	2	1	2	2
2	46	1	1	1	1	2	6	2	1	2	3	2	2	2	2	2	2	2	2	2	2	2	1	9	3	1	7	2	0	1	2	2600	1	6	6	1	0	1	0	3	0	0	0	0	0
1	55	1	1	1	1	5	4	3	5	2	1	1	2	1	2	2	2	2	2	2	4	3	3	1	1	2	6.5	5	1	2	2	5000	2	7	6	0	0	1	0	3	2	3	3	2	0
1	63	2	1	1	1	2	1	2	3	2	3	1	2	2	2	2	2	2	2	2	3	1	3	9	3	1	6.5	5	1	1	2	1000	1	6	6	3	2	2	3	0	3	2	1	0	2
2	63	1	5	1	2	2	5	3	3	2	3	2	1	2	2	2	2	2	2	2	2	2	1	9	3	1	5.5	3	0	2	2	500	1	6	6	2	2	1	1	1	0	0	0	0	2
2	54	1	1	1	1	1	5	4	3	2	3	2	2	2	2	2	2	2	2	2	3	3	2	1	3	1	5	1	1	2	2	3000	3	6	6	3	2	0	3	0	2	2	1	2	0
2	69	1	5	1	1	4	1	3	3	2	3	2	2	2	1	2	2	2	2	2	3	3	2	9	3	1	8	3	0	2	2	1500	1	6	6	0	1	0	0	0	0	3	0	0	0
2	59	1	1	1	1	4	4	3	3	2	3	2	2	2	2	2	2	2	2	2	3	3	2	1	2	2	7.5	5	1	2	2	585	1	7	7	2	2	2	3	1	2	2	0	0	1
1	50	2	2	2	1	5	6	2	1	2	2	1	2	2	2	2	2	2	2	2	3	3	2	1	3	1	7	5	0	1	2	3000	1	6	6	0	2	0	0	1	0	0	0	0	0
1	63	2	1	1	1	4	7	5	3	2	1	2	2	2	2	2	2	2	2	2	3	3	1	1	3	1	8	3	0	1	2	2000	2	6	6	0	0	0	0	2	1	3	3	0	0
2	50	1	1	1	1	2	4	10	4	2	3	2	2	2	2	2	2	2	2	2	3	3	2	9	3	1	5.5	5	1	1	2	3000	1	6	6	2	2	2	2	1	2	2	1	2	2
1	54	1	1	1	1	5	5	1	3	2	1	1	2	2	2	2	2	2	2	2	3	3	1	9	3	1	6	5	1	2	1	1500	3	6	6	2	2	2	2	0	2	2	0	0	0
2	68	1	1	2	1	5	5	4	3	2	3	2	1	2	2	2	2	2	2	2	3	2	5	9	3	1	7	3	0	2	2	2300	3	6	6	0	2	0	0	1	0	2	1	0	0
1	52	3	1	1	2	7	8	1	4	2	1	2	2	2	2	1	1	2	2	2	3	1	4	1	1	1	5.3	4	0	2	2	1100	1	6	6	0	1	1	1	2	0	0	0	0	0
2	51	3	1	1	1	4	3	1	1	2	3	1	2	2	2	2	2	2	2	2	2	2	1	1	3	1	6	5	0	2	2	745	3	6	6	0	0	0	0	1	0	0	0	0	0
1	50	1	1	1	1	5	1	1	1	2	2	1	2	2	2	2	2	2	2	2	2	2	1	9	2	1	6	5	0	2	2	5000	2	6	6	2	2	0	0	0	0	2	0	0	0
1	72	1	1	1	1	2	1	1	3	2	1	2	2	2	2	1	2	2	2	2	3	3	1	1	2	1	8	2	0	2	2	500	1	6	6	0	0	0	0	3	0	1	1	0	0
1	73	1	1	1	2	2	6	9	1	2	3	2	2	2	2	2	2	2	2	2	2	2	1	9	3	1	8	2	0	1	2	4000	3	6	6	0	0	0	0	3	0	0	0	0	0
1	50	1	1	1	1	5	3	3	1	2	3	2	2	2	2	2	2	2	2	2	3	1	1	9	3	1	6	4	0	1	2	200	1	6	6	0	0	0	0	0	0	0	0	0	0
2	61	1	1	1	1	1	4	6	1	2	3	2	2	2	2	2	2	2	2	2	3	3	2	9	3	1	8.5	3	1	1	2	3000	2	6	6	1	2	2	2	3	1	1	3	0	0
1	54	2	1	1	2	5	3	3	2	2	1	1	2	2	2	2	2	2	2	2	3	2	1	1	3	1	10	4	0	2	1	3000	2	6	6	0	3	2	0	0	0	2	0	2	0
1	56	1	5	1	1	4	8	3	2	2	2	1	2	2	2	2	2	2	2	2	3	3	1	9	3	1	7	4	0	1	2	1000	1	6	6	0	0	0	0	0	0	0	0	0	0
1	62	1	1	1	2	4	4	2	4	2	2	1	2	1	2	2	2	2	2	2	3	3	5	9	3	1	10	5	1	2	2	1000	2	6	6	3	3	3	3	0	0	1	3	2	0
2	60	1	5	1	1	1	1	5	4	2	3	2	1	2	2	2	2	2	2	2	2	1	5	9	3	1	9	0	0	2	2	200	1	6	6	1	2	2	1	0	1	0	0	1	1
2	48	1	1	1	1	2	7	2	3	2	3	2	2	1	2	2	2	2	2	2	3	3	2	9	2	1	5	4	1	2	2	3000	3	6	6	0	2	2	2	1	2	2	1	0	2
2	71	2	5	2	1	7	1	3	3	2	1	1	2	2	2	2	2	2	2	2	2	2	2	9	3	1	6.2	5	0	2	1	3000	2	6	6	1	2	1	1	0	0	2	0	0	0
1	67	1	1	1	1	5	1	3	4	2	3	2	2	2	2	2	1	2	2	1	3	3	2	9	1	4	10.3	5	0	2	2	2500	2	6	9	0	0	0	1	3	0	0	2	0	0
2	82	3	5	1	1	4	2	3	3	2	3	1	2	2	2	2	2	2	2	2	3	3	1	9	3	3	5.8	5	0	2	2	2000	2	6	8	0	2	0	0	0	0	0	0	0	0
1	60	1	1	1	1	4	7	3	3	2	1	2	2	2	2	2	2	2	2	2	3	2	1	1	3	1	6	4	1	1	2	1500	1	6	6	2	3	0	2	1	0	1	1	0	0
2	59	1	1	1	1	5	3	4	3	2	3	2	2	2	2	2	2	2	2	2	3	2	2	1	3	1	7.2	3	0	2	2	2000	1	6	6	1	2	1	1	2	0	1	0	1	0
1	53	1	1	1	1	6	9	2	4	2	1	1	2	2	2	2	2	2	2	2	2	3	2	9	2	2	7	5	0	2	1	500	3	7	6	0	0	0	0	1	0	0	1	0	0
1	77	2	1	1	1	5	2	2	3	2	1	2	2	2	2	2	2	2	2	2	1	2	1	1	2	1	7.5	5	1	1	2	2000	2	6	6	1	2	2	2	1	2	2	1	2	0
1	64	1	1	1	1	5	6	2	3	2	1	2	2	2	2	2	2	2	2	2	2	2	1	9	3	1	8	5	0	2	2	200	1	6	6	0	0	0	0	2	0	0	1	0	0
1	50	1	1	1	1	5	4	3	3	2	1	1	2	2	2	2	2	2	2	2	3	1	3	1	2	1	9	4	0	1	2	3500	3	6	6	0	0	0	0	1	0	0	1	0	0
2	55	1	1	1	2	5	8	4	3	2	3	1	2	2	2	2	2	2	2	2	3	3	3	9	2	1	4	3	0	2	2	300	1	6	6	1	1	1	1	0	0	3	0	0	0
2	73	1	5	1	1	1	6	5	3	2	3	2	2	2	2	1	2	2	2	2	2	1	1	1	2	1	7	4	1	2	2	1080	3	6	6	1	2	1	2	1	0	2	1	1	1
2	48	2	1	1	2	6	4	3	1	2	3	1	2	2	2	2	2	2	2	2	2	2	1	9	3	1	6.5	5	0	1	1	4000	2	6	6	0	1	0	0	2	0	0	0	0	0
1	53	2	1	1	1	5	5	2	3	2	1	1	1	2	2	2	2	2	2	2	1	3	1	9	3	1	4	5	0	1	1	1500	1	6	6	0	2	2	2	1	0	0	1	0	0
1	79	2	1	1	1	6	1	3	3	2	2	2	2	2	2	1	2	2	2	2	3	3	4	1	1	3	7.2	5	0	2	2	1000	2	6	8	1	0	0	1	2	0	2	0	0	0
2	66	2	1	1	2	2	4	4	5	2	3	1	2	2	2	1	2	2	1	2	3	3	3	1	2	2	6.5	5	1	2	2	1000	3	6	7	2	2	1	2	1	2	3	1	1	1
1	52	1	1	1	1	2	2	3	4	2	3	1	2	2	2	2	2	2	2	2	3	3	1	1	1	1	6	2	0	1	2	1000	3	6	6	0	0	0	2	2	1	1	1	1	1
1	61	1	1	1	1	6	5	2	2	2	3	2	2	2	2	2	2	2	2	2	3	2	3	9	3	1	9	4	0	1	2	4000	3	6	6	0	3	0	2	0	0	0	0	0	0
2	68	1	1	1	1	1	6	9	4	2	3	2	2	2	2	2	2	2	2	2	2	1	2	9	3	2	6.8	1	0	2	2	300	3	7	6	1	0	0	1	0	0	0	2	0	0
2	77	2	5	1	1	6	2	3	3	2	2	2	2	2	2	2	2	2	1	2	3	3	4	1	3	2	5	5	1	2	2	2500	3	7	6	2	2	2	3	1	2	3	1	1	2
2	78	1	5	1	2	5	5	3	3	2	3	2	2	2	2	2	2	2	2	2	3	2	1	9	2	1	11	4	0	2	2	2000	1	6	6	2	0	1	2	1	0	1	0	1	0
2	56	1	1	1	1	2	1	3	4	2	3	2	2	2	2	1	2	2	2	2	2	2	1	9	3	1	6	4	0	2	2	2000	1	6	6	0	0	0	3	3	0	1	0	0	0
2	74	3	5	1	1	6	1	2	3	2	3	1	2	2	2	2	2	2	2	2	3	3	1	9	3	1	6	4	0	2	2	2000	2	6	6	0	0	1	0	2	0	1	0	1	0
2	46	2	1	1	1	5	4	3	2	2	1	1	2	2	2	2	2	2	2	2	3	1	4	9	1	4	5.7	5	0	2	1	3500	1	6	9	1	0	1	0	1	0	1	0	0	0
1	64	1	1	1	1	1	1	3	3	2	1	2	2	2	2	2	2	2	1	2	3	2	1	1	3	1	11	5	0	2	2	1000	1	6	6	0	1	0	0	0	0	0	0	0	0
1	61	1	1	1	1	2	7	2	3	2	3	2	2	2	2	2	2	2	2	2	2	2	3	9	3	1	9	2	1	2	2	1000	3	6	6	2	0	0	0	3	2	2	1	0	2
1	63	1	1	1	1	4	7	3	3	2	3	2	2	2	2	2	2	2	2	2	3	3	1	9	3	1	6	5	0	2	1	3000	1	6	6	0	0	0	0	3	0	0	0	0	0
2	46	2	1	1	1	1	7	1	3	2	1	1	2	2	2	2	2	2	2	2	1	2	1	9	3	1	4	4	0	1	2	2000	3	6	6	1	0	0	0	3	0	2	1	2	0
1	75	1	1	1	1	5	4	1	3	2	1	2	2	2	2	2	2	2	2	2	3	3	1	9	2	1	6	4	0	2	2	1200	1	6	6	0	0	0	0	3	0	0	3	0	0
2	69	1	1	1	1	1	2	1	3	2	3	2	2	2	2	2	2	2	2	2	3	3	2	9	2	1	4.5	3	0	2	2	400	1	6	6	0	1	0	1	3	0	2	0	0	0
1	52	1	1	1	1	4	3	2	4	2	3	1	2	2	2	2	2	2	2	2	3	2	4	1	2	1	6	4	0	2	2	3000	3	6	6	0	0	2	2	0	0	2	2	0	0
1	55	3	1	1	1	5	1	3	1	2	1	1	2	2	2	2	2	2	2	2	2	2	1	1	3	1	6.3	4	0	1	2	5000	3	6	6	0	0	0	0	3	0	0	1	0	0
1	74	1	1	1	1	4	3	3	4	2	3	2	2	2	2	2	2	2	2	2	3	1	2	9	2	1	8.5	3	1	2	2	800	1	6	6	2	2	2	2	1	2	1	1	2	2
2	48	3	1	1	1	4	3	3	3	2	3	2	2	2	2	2	2	2	2	2	3	3	2	1	3	1	8	5	0	2	1	1600	2	6	6	0	0	0	0	0	0	3	0	0	0
1	63	1	5	1	1	2	4	3	3	2	1	2	2	2	2	2	2	2	2	2	2	2	1	9	3	1	6.5	4	0	1	2	1000	1	6	6	0	0	0	0	3	0	0	0	0	0
1	55	1	2	1	1	5	5	2	3	2	3	1	2	2	2	2	2	2	2	2	3	1	2	1	3	1	7	4	0	2	2	3000	2	6	6	1	1	1	1	2	0	1	0	1	0
1	55	1	1	1	1	5	5	3	1	2	3	1	2	2	2	2	2	2	2	2	3	3	1	9	3	1	8.5	5	0	1	2	1500	3	6	6	0	1	2	2	0	2	1	0	0	0
1	63	1	1	1	1	4	3	5	3	2	3	2	2	2	2	2	2	2	2	2	4	3	1	9	2	2	4	3	1	2	2	500	2	6	7	1	1	0	0	3	0	3	1	3	3
2	53	1	1	1	1	4	7	4	3	2	3	1	2	2	2	2	2	2	2	2	3	3	2	1	3	2	8	4	0	2	2	2000	2	7	6	0	0	1	0	0	0	0	0	0	0
1	57	1	1	1	1	2	2	3	3	2	1	1	2	2	2	2	2	2	2	2	2	2	1	1	2	1	8	2	0	2	1	3000	3	6	6	0	0	0	0	3	0	0	0	0	0
1	50	1	1	1	1	2	8	10	4	2	1	1	2	2	2	1	2	2	2	2	3	3	2	1	2	1	4	3	0	1	2	4000	2	6	6	1	0	0	0	1	0	0	2	0	0
1	69	3	1	1	1	2	5	5	3	2	3	2	2	2	2	1	2	2	2	2	2	2	5	9	3	2	7	5	1	2	2	2000	3	6	7	3	3	3	3	0	0	3	3	3	0
1	65	1	1	1	1	5	7	3	3	2	1	1	2	2	2	2	2	2	2	2	2	2	1	1	3	1	7.5	5	0	2	2	4000	1	6	6	0	0	0	0	0	0	0	0	0	0
2	51	2	1	1	1	6	4	2	5	2	3	1	2	2	2	2	2	2	2	2	3	3	4	1	2	1	8	5	0	2	2	2000	2	6	6	2	1	2	0	1	0	2	1	0	0
1	46	1	1	1	1	5	1	3	3	2	1	1	2	2	2	2	2	2	2	2	3	2	1	1	3	1	9.5	4	1	2	1	3000	3	6	6	0	2	3	0	0	0	2	1	2	0
2	64	1	1	1	1	4	7	3	3	2	2	1	2	2	2	2	2	2	2	2	3	2	1	9	3	1	7	4	0	2	2	4000	1	6	6	0	0	0	0	0	0	0	3	0	0
1	54	1	1	1	1	5	8	1	4	2	3	1	2	2	2	2	2	2	1	1	3	3	4	1	2	1	6	5	1	1	2	2000	3	6	6	2	3	0	1	3	0	0	3	0	0
1	54	2	1	1	1	6	9	4	3	2	1	1	2	2	2	2	2	2	2	2	3	2	1	1	3	1	6	5	0	1	2	5000	2	6	6	0	1	1	0	0	0	0	0	0	0
1	51	1	1	1	1	4	5	2	4	2	3	2	2	2	2	2	2	2	2	2	5	2	2	9	2	3	9	4	1	2	2	400	1	9	10	0	2	0	3	3	0	0	3	0	2
2	69	1	1	1	1	4	2	5	4	2	3	2	2	2	2	1	2	2	2	2	3	3	3	1	1	2	7	4	1	2	2	600	1	7	6	2	2	3	2	3	0	3	3	2	2
2	64	1	5	1	1	1	4	3	2	2	3	2	2	2	2	2	2	2	2	2	2	2	2	9	3	1	9	1	0	2	2	2800	1	6	6	0	2	2	2	1	0	0	1	0	0
1	82	1	1	1	1	2	2	5	5	2	3	2	2	2	2	2	2	2	2	2	4	3	2	9	1	2	9	5	1	2	2	250	1	7	6	0	3	2	3	3	0	0	3	0	0
1	72	2	1	1	1	5	1	3	3	1	1	1	2	2	2	2	1	2	2	2	3	3	3	9	1	1	7.8	5	0	2	2	1000	2	6	6	0	0	0	0	1	0	0	0	0	0
1	49	2	1	1	1	5	4	3	3	2	3	1	2	2	2	2	2	2	2	2	4	3	2	1	2	2	6.5	3	1	1	2	4000	1	7	7	0	0	3	3	0	0	3	0	0	3
1	76	1	1	1	1	5	5	1	3	2	1	2	2	1	2	2	2	2	2	2	2	2	1	1	3	1	7	5	0	1	2	2000	1	6	6	0	1	0	1	0	1	1	0	0	0
2	52	1	1	1	1	4	3	3	4	2	3	1	2	2	2	2	1	2	2	2	3	2	5	1	2	2	8	3	1	2	2	3000	1	7	6	1	1	2	1	2	0	3	3	3	1
2	54	1	1	1	1	4	4	1	3	2	3	1	2	2	2	2	2	2	2	2	2	1	3	1	2	1	7.5	4	0	2	2	2000	1	6	6	0	0	0	1	0	0	1	0	0	0
1	73	1	1	1	1	4	6	3	3	2	1	2	2	2	2	2	2	2	2	2	3	3	3	1	2	3	8.5	2	0	2	2	800	3	9	8	0	0	0	1	0	0	1	0	1	0
1	70	1	1	1	1	4	1	5	4	2	1	1	2	2	2	2	2	2	2	2	3	2	4	1	3	1	6	5	0	2	2	3000	1	6	6	0	0	0	2	1	0	1	3	0	0
2	61	1	5	1	1	1	6	4	4	2	3	2	2	2	2	2	2	2	2	2	2	3	5	9	2	1	5	2	1	2	2	1000	3	6	6	0	0	0	0	3	3	3	3	0	3
2	60	1	5	1	2	1	8	3	4	1	3	2	2	2	2	2	2	2	2	2	2	2	3	1	2	3	3	0	1	2	2	1500	3	9	11	3	1	0	2	1	0	2	2	0	0
2	62	1	1	1	1	2	5	2	3	2	3	1	2	2	2	2	2	2	2	2	3	2	2	1	3	1	8	4	0	1	2	4000	1	6	6	2	0	0	0	0	0	0	0	0	0
1	55	2	1	1	1	6	7	2	5	2	3	1	2	2	2	2	2	2	2	2	2	2	4	1	1	1	6	2	1	1	2	2400	2	6	6	0	3	3	3	1	0	2	1	0	0
1	56	1	1	1	2	4	3	3	5	2	3	1	2	2	2	2	2	2	1	2	5	3	5	9	1	4	3.5	2	1	2	2	2000	2	11	12	3	3	3	3	1	2	3	3	2	3
1	73	1	1	1	1	2	6	3	4	2	1	2	1	1	2	2	2	2	2	2	3	2	3	9	3	1	5	3	0	2	2	300	1	6	6	0	0	0	3	3	0	0	3	0	0
2	62	1	1	1	1	4	4	2	4	2	3	1	2	2	2	2	2	2	2	2	3	2	5	1	1	3	8	5	0	2	2	1000	1	10	12	1	3	0	2	0	0	1	1	0	1
2	65	1	1	1	1	1	1	2	4	2	3	2	2	2	2	2	2	2	2	2	3	3	3	9	3	1	7.5	3	0	2	2	2600	2	6	6	0	0	0	0	0	0	1	1	0	0
1	71	1	1	1	1	4	3	3	3	2	3	2	2	2	2	2	2	2	2	2	3	3	1	1	1	2	9	5	0	2	2	1000	1	7	6	0	0	0	1	3	0	0	0	0	0
1	60	3	1	1	1	6	5	3	3	2	3	1	2	2	2	2	2	2	2	2	3	3	1	1	3	1	6	5	0	2	2	3000	1	6	6	1	0	0	1	0	0	0	0	0	0
2	49	1	2	1	1	5	4	3	5	2	3	1	2	2	2	2	2	2	2	2	4	4	2	9	2	1	6.5	3	1	1	2	900	3	6	6	2	2	0	1	3	0	3	2	3	0
1	60	1	1	1	1	2	4	4	3	2	2	2	2	2	2	2	2	2	2	2	3	3	2	1	3	1	8	3	0	2	2	700	1	6	6	0	1	1	3	2	0	2	0	0	0
2	53	1	1	1	1	4	4	2	4	2	3	1	2	2	2	2	2	2	2	2	4	3	4	9	1	2	5.2	5	1	2	2	4000	1	10	9	2	2	2	3	3	0	3	3	0	2
1	69	2	1	1	1	6	5	5	4	2	3	2	2	1	2	2	2	2	2	2	3	3	2	9	2	1	4.5	4	1	2	2	2000	3	6	6	3	2	3	3	0	2	0	1	0	0
1	61	2	1	1	2	5	9	2	3	2	1	1	2	2	2	2	2	2	2	2	3	2	1	9	3	2	7	5	0	2	2	4000	2	7	6	0	0	0	2	0	0	0	0	0	0
1	65	1	1	1	2	2	8	3	3	2	3	2	2	2	2	2	2	2	2	2	3	3	5	9	3	2	8	4	0	2	2	700	2	7	6	0	0	1	3	1	0	0	0	3	0
1	64	1	1	1	1	5	1	3	3	2	2	1	2	2	2	2	2	2	2	2	3	3	1	1	2	2	9	4	0	2	1	15000	2	6	7	1	0	0	0	1	0	0	1	0	0
2	49	1	1	1	1	1	8	5	3	2	1	2	2	2	2	2	2	2	2	2	3	3	2	9	3	1	8	2	0	1	2	4000	2	6	6	0	0	0	0	3	0	0	3	0	0
2	65	3	1	1	1	1	4	3	3	2	3	2	2	2	2	2	2	2	1	2	2	2	2	9	3	1	5.5	4	0	2	2	6000	1	6	6	3	0	0	0	0	0	3	0	0	0
1	47	2	1	1	1	6	7	2	5	2	1	1	1	2	2	1	2	2	2	2	2	3	1	1	3	1	7	4	0	1	2	6000	2	6	6	1	2	0	0	3	0	0	1	0	0
2	54	1	1	1	1	5	5	10	3	2	3	2	2	2	2	2	2	2	2	2	3	2	2	9	3	1	7	4	0	1	2	1000	3	6	6	2	0	2	0	0	0	0	0	0	0
1	77	1	2	1	2	5	1	3	3	2	3	2	2	2	2	2	2	2	2	2	2	4	2	1	3	1	5	4	1	2	2	500	1	6	6	3	0	3	0	1	1	2	3	1	0
2	64	1	1	1	1	2	5	3	2	2	1	2	2	2	2	2	2	2	2	2	2	2	2	1	3	1	8.5	2	0	2	2	2000	1	6	6	0	0	0	0	0	0	0	0	0	0
2	49	1	2	1	1	4	5	2	3	2	3	1	2	2	2	2	2	2	2	2	1	2	2	9	3	1	9	4	0	1	2	2000	2	6	6	2	0	0	0	0	0	2	0	0	0
2	48	1	1	1	1	1	6	1	3	2	3	1	2	2	2	2	2	2	2	2	2	2	1	1	3	1	7	4	1	1	2	5000	3	6	6	3	3	3	2	0	0	0	3	0	0
2	48	1	2	1	1	2	4	2	5	2	3	1	2	1	2	2	2	2	2	2	5	3	2	1	3	3	4	3	1	2	2	1000	1	6	8	3	0	3	1	3	3	3	2	0	0
1	72	3	1	1	1	2	8	4	4	2	3	2	2	2	2	2	2	2	2	2	3	3	1	9	1	4	8	5	0	2	2	1000	3	6	9	1	0	1	2	1	0	2	2	0	0
1	62	1	1	1	1	5	2	5	2	2	1	1	2	2	2	2	2	2	2	2	3	3	1	9	3	1	9	4	0	1	2	1500	2	6	6	0	0	0	0	3	0	0	3	0	0
2	64	1	1	1	1	1	7	3	1	2	1	1	2	2	2	2	2	2	2	2	2	2	2	1	2	1	7.2	4	0	2	2	1000	3	6	6	3	0	0	0	3	0	2	0	0	0
2	47	1	1	1	1	6	6	2	3	2	3	1	1	2	2	2	2	2	2	2	3	3	2	1	3	1	7	5	0	1	2	3000	3	6	6	2	1	1	1	0	1	1	0	1	0
1	56	2	1	1	1	6	4	3	3	2	3	1	2	2	2	2	2	2	2	2	3	4	1	9	3	1	7	5	0	1	2	3000	3	6	6	0	0	0	0	3	0	0	3	0	0
1	68	1	1	1	1	2	5	2	3	2	1	1	2	2	2	2	2	2	2	2	3	3	2	9	3	2	8	3	0	2	2	2000	1	7	6	0	0	0	0	0	0	0	0	0	0
1	76	3	5	1	1	1	6	4	3	2	3	2	2	2	2	2	2	2	2	2	3	2	1	9	2	1	5	1	0	2	2	300	3	6	6	0	0	0	0	3	0	2	0	0	0
2	66	1	1	2	2	1	4	5	3	2	3	2	2	2	2	2	2	2	2	2	2	2	1	9	3	1	7.2	5	0	2	2	0	1	6	6	0	3	0	2	3	0	0	0	0	0
2	63	1	1	1	2	1	8	1	3	2	1	2	2	2	2	2	2	2	2	2	2	2	5	1	2	1	7.5	4	0	2	2	2000	3	6	6	2	0	0	0	1	0	3	0	0	0
1	71	2	1	1	1	6	1	5	3	2	1	1	2	2	2	2	2	2	2	2	3	1	2	1	3	2	7	4	0	2	2	4000	2	7	6	2	2	1	1	3	0	0	0	0	0
2	59	1	1	1	1	1	5	2	4	2	3	2	2	2	2	2	2	2	2	2	2	2	3	9	3	1	9	3	0	2	2	1500	1	6	6	0	0	0	0	3	0	0	0	0	0
2	75	1	5	1	1	1	1	2	3	2	3	2	2	2	2	2	2	2	2	2	2	2	3	1	1	2	5	5	0	2	2	200	1	7	6	0	0	1	0	3	0	0	2	3	0
1	55	2	1	1	1	6	5	1	3	2	1	1	2	2	2	2	2	2	2	2	3	2	1	1	3	1	6	4	0	1	1	3000	2	6	6	2	1	0	0	0	0	3	0	0	0
2	68	3	5	1	1	6	1	1	3	2	3	1	2	2	2	2	2	2	2	2	3	3	2	1	2	1	4	5	0	2	2	1500	2	6	6	0	0	1	0	1	0	2	1	0	0
1	56	1	1	1	1	6	8	3	3	2	1	1	2	2	2	2	2	2	2	2	2	2	1	9	2	1	8	4	0	1	2	2000	1	6	6	0	0	1	0	0	0	3	0	0	0
2	50	3	1	1	2	5	3	3	3	2	3	1	1	2	2	2	2	2	2	2	2	2	1	1	3	1	7	4	0	2	2	6000	2	6	6	1	0	0	0	0	0	1	1	0	0
1	58	1	1	1	1	1	6	1	4	1	3	1	2	2	2	1	2	2	2	2	2	2	5	9	2	1	5	4	0	2	2	1200	1	6	6	0	1	0	0	3	0	1	3	0	1
2	67	1	1	1	1	2	9	3	2	2	3	2	2	2	2	2	2	2	2	2	3	3	4	9	3	2	4	5	0	2	1	3000	3	7	8	0	0	0	0	3	0	0	1	0	0
1	65	1	1	1	2	6	4	1	4	2	2	2	2	2	2	2	2	2	2	2	3	3	3	9	2	1	7.5	5	0	2	2	2000	1	6	6	0	0	0	0	1	0	0	0	0	0
2	52	1	2	1	1	1	5	1	4	2	3	2	2	2	2	2	2	2	2	2	2	2	1	1	3	2	7	1	0	2	2	100	1	6	7	0	0	0	0	3	0	2	0	0	0
2	55	1	2	1	1	4	4	2	1	2	3	1	2	2	2	2	2	2	2	2	2	2	2	1	3	1	8.2	5	0	2	1	2000	3	6	6	2	2	0	0	0	0	0	0	0	0
2	55	1	1	1	1	5	3	3	3	2	3	1	2	2	2	2	2	2	2	2	3	2	2	9	1	1	3	4	1	2	2	3000	1	6	6	0	0	1	0	3	1	3	1	3	3
1	47	3	2	1	1	8	5	1	2	2	2	1	2	2	2	2	2	2	2	2	4	2	1	1	3	1	7	5	0	1	2	3000	2	6	6	2	2	0	0	0	0	0	3	0	0
1	50	1	1	1	2	4	1	2	3	2	3	2	2	2	2	2	2	2	2	2	1	1	1	1	3	1	9	2	0	2	2	2000	3	6	6	2	2	2	2	1	0	0	0	0	0
1	62	1	1	1	1	5	8	5	3	2	3	2	2	2	1	2	2	2	2	2	4	3	1	9	3	1	12	4	1	2	2	1500	1	6	6	1	2	1	1	2	1	1	3	3	1
2	68	1	4	1	2	2	4	4	5	2	3	2	2	2	2	2	2	2	2	2	4	4	1	9	1	2	6.3	2	1	2	2	200	1	11	10	3	3	3	2	1	3	0	2	0	2
1	75	1	2	1	1	2	5	3	3	2	3	2	2	2	2	2	2	2	2	2	3	3	2	9	2	4	7	2	0	2	2	1500	1	11	19	2	1	1	2	1	0	0	1	0	0
1	73	2	1	1	1	6	7	3	3	2	1	2	2	2	2	2	2	2	2	2	2	2	1	1	3	1	6	5	0	2	2	2000	1	6	6	0	0	0	0	2	0	1	1	0	0
2	56	1	1	1	1	4	3	3	3	2	3	1	2	2	2	2	2	2	2	2	2	2	3	1	3	1	9	5	0	2	2	2300	1	6	6	0	0	0	0	0	0	0	0	0	0
2	69	1	1	1	1	4	2	4	3	2	3	2	2	2	2	2	2	2	2	2	3	2	1	1	2	1	6	3	0	2	2	1500	1	6	6	0	1	0	0	1	0	1	1	0	0
1	54	1	1	1	1	2	4	3	2	2	2	1	2	2	2	2	2	2	2	2	2	3	1	1	3	1	9	3	1	1	1	600	3	6	6	0	2	3	0	1	0	0	0	3	2
1	64	1	1	1	1	5	1	9	1	2	1	1	2	2	2	2	2	2	2	2	3	1	1	9	3	1	4	5	0	2	2	3000	3	6	6	0	0	0	0	3	0	0	0	0	0
1	77	1	1	1	1	1	6	2	3	2	3	2	2	2	2	2	2	2	2	2	3	2	2	1	2	2	7	5	0	2	2	833	1	7	6	0	1	0	2	0	0	0	0	0	0
1	66	1	1	1	1	6	2	1	1	2	3	2	2	2	2	2	2	2	2	2	2	2	4	1	3	1	9	3	0	2	2	2000	1	6	6	1	2	1	0	2	0	2	0	0	1
1	57	1	1	1	1	5	2	3	4	2	1	2	2	2	2	2	2	2	2	2	3	3	4	9	3	2	5	2	0	2	2	3000	1	6	7	1	0	0	0	3	0	1	3	0	0
1	48	1	1	1	2	5	4	3	1	2	3	2	2	2	2	2	2	2	2	2	2	2	1	9	3	1	8.5	4	0	2	2	3000	1	6	6	0	2	2	0	1	0	0	1	0	0
1	53	1	1	2	1	4	2	3	3	2	1	1	2	2	2	2	2	2	2	2	2	3	4	1	3	1	7	5	0	2	1	1500	3	6	6	1	0	0	0	0	0	1	0	0	0
2	58	2	1	1	1	5	5	2	3	2	2	1	2	1	2	2	2	2	2	2	1	1	2	9	3	1	4	5	0	2	1	1000	1	6	6	2	1	1	0	0	1	2	0	0	0
1	66	1	1	1	1	2	4	2	3	2	3	2	2	2	2	2	2	2	2	2	3	2	1	1	3	1	8	4	0	1	2	3500	1	6	6	0	0	0	0	2	0	0	0	0	0
2	56	3	1	1	1	9	8	1	2	2	3	1	2	2	2	2	2	2	2	2	2	2	2	1	3	1	5.5	5	0	1	2	8000	3	6	6	0	0	0	0	0	0	0	0	0	0
1	50	1	2	1	1	4	7	1	3	2	2	1	2	2	2	2	2	2	2	2	3	2	2	1	3	1	6	4	0	1	2	3000	3	6	6	1	1	2	0	0	0	1	1	0	0
2	61	2	1	1	1	6	4	3	3	2	1	2	2	2	2	2	2	2	2	2	3	3	2	9	3	1	4.5	5	1	2	2	6000	2	6	6	2	2	2	2	1	2	2	1	0	2
1	75	2	1	1	1	8	1	3	3	2	3	2	2	2	2	2	2	2	2	2	2	2	2	1	2	1	9	5	0	2	2	2300	2	6	6	2	0	0	0	0	0	0	0	0	0
1	66	1	1	1	1	2	1	5	5	2	3	2	2	2	2	2	2	2	2	2	3	3	2	1	1	2	8	5	1	2	2	1000	2	6	7	2	3	3	3	1	0	0	0	2	2
2	84	1	1	1	1	1	1	7	3	2	3	2	2	2	2	2	2	2	2	2	3	3	2	9	1	4	10	1	0	2	2	200	3	8	10	0	0	0	0	3	0	0	2	1	0
2	72	1	1	1	1	1	5	4	1	2	3	2	2	2	2	2	2	2	2	2	3	3	1	9	3	1	4	0	0	2	2	6000	3	6	6	0	0	0	0	3	0	0	0	0	0
1	64	1	1	1	1	6	5	5	1	2	3	2	2	2	2	2	2	2	2	2	2	2	1	9	3	1	5	0	0	2	2	1000	1	6	6	2	1	2	1	0	0	3	0	0	0
1	47	3	1	1	1	5	7	1	3	2	1	1	2	2	2	2	2	2	2	2	3	2	1	1	3	1	6.5	5	0	1	2	4200	2	6	6	0	1	1	1	1	1	2	1	0	0
1	63	1	1	1	1	5	5	3	3	2	3	2	1	2	2	2	2	2	2	2	3	3	2	9	2	1	8.2	4	1	2	2	300	1	6	6	0	0	2	0	3	0	2	1	2	2
2	45	3	1	1	1	4	5	2	3	2	3	1	2	2	2	2	2	2	2	2	3	2	2	9	3	1	8	4	0	2	2	3000	3	6	6	1	0	1	2	0	0	2	1	1	0
1	52	1	1	1	1	1	6	4	2	2	1	1	2	2	2	2	2	2	2	2	3	2	2	1	3	2	6.5	2	1	1	2	200	1	7	6	3	2	2	3	0	2	0	1	0	3
1	51	1	1	1	1	1	9	3	3	2	3	2	2	2	2	2	2	2	2	2	3	2	1	9	3	1	6	3	1	1	2	700	3	6	6	0	2	2	2	1	2	2	1	2	2
2	69	1	1	1	1	5	3	2	2	2	3	2	2	2	2	2	2	2	2	2	4	3	3	1	2	1	8	4	0	1	2	600	1	6	6	2	1	0	0	1	0	1	1	0	1
1	52	1	1	1	1	4	7	3	1	2	1	2	2	2	2	2	2	2	2	2	2	1	1	1	3	1	7.5	3	0	2	2	3500	2	6	6	0	0	0	0	0	0	0	0	0	0
2	71	2	1	1	1	5	6	2	3	2	3	1	2	2	2	2	2	2	2	2	3	3	1	1	3	1	6	5	0	2	2	20000	2	6	6	1	1	1	1	2	0	1	0	0	0
1	71	1	1	1	1	1	5	4	3	2	3	2	2	2	2	2	2	2	2	2	3	2	1	9	1	4	12	4	1	2	2	800	1	11	20	1	0	2	2	1	1	2	1	0	0
2	50	1	5	1	1	1	3	1	2	2	2	2	2	2	2	2	2	2	2	2	2	1	3	1	3	1	4	4	0	2	2	2500	3	6	6	0	0	0	0	3	0	2	0	0	3
2	53	2	1	1	1	4	3	3	3	2	3	1	2	2	2	2	2	2	2	2	2	2	2	1	3	1	8	4	1	2	1	10000	2	6	6	2	2	1	2	0	1	2	0	0	2
1	54	1	1	1	1	2	4	2	3	2	3	1	2	2	1	2	2	2	2	2	2	3	2	1	2	1	9	4	0	1	1	1000	3	6	6	0	0	1	0	0	0	0	0	0	0
2	57	1	1	1	1	2	4	3	1	2	3	1	2	2	2	2	2	2	2	2	1	2	1	1	3	1	6.8	0	0	1	2	400	1	6	6	1	0	1	0	0	0	0	0	0	0
2	60	1	1	1	1	2	8	5	4	2	3	2	2	2	2	2	2	2	2	2	2	4	1	9	3	4	5	1	0	2	2	3600	3	6	9	0	1	0	0	3	0	0	3	0	0
2	52	2	1	1	1	6	5	2	3	2	2	1	2	2	2	2	2	2	2	2	3	3	1	1	3	1	6.7	5	0	2	2	4500	2	6	6	0	0	1	0	0	0	1	1	0	0
2	68	1	1	1	1	1	9	5	2	2	3	2	2	2	2	2	1	2	2	2	1	1	5	1	3	4	9.5	3	0	2	2	1500	3	7	9	0	0	0	0	3	0	0	1	0	0
1	56	1	1	1	1	5	1	7	1	2	1	1	2	2	2	2	2	2	2	2	2	2	1	1	3	1	6	5	0	2	2	3000	2	6	6	0	1	0	0	0	0	0	0	0	0
2	63	1	1	1	1	5	5	6	2	2	3	2	2	2	2	2	2	2	2	2	3	2	2	1	3	2	7	4	1	1	2	3300	3	7	6	3	3	2	0	1	0	0	3	3	0
2	59	1	5	1	1	2	1	3	3	2	3	1	2	2	2	2	2	2	2	2	3	3	3	9	3	3	4	5	1	2	2	500	1	8	9	2	2	2	0	2	1	1	2	1	1
1	85	1	1	1	1	4	5	4	3	2	3	2	2	2	2	2	2	2	1	2	3	2	2	1	1	1	12.5	0	1	2	2	3000	3	6	6	0	2	3	1	0	3	2	1	1	1
1	73	1	1	1	1	4	3	1	4	2	3	2	1	2	2	2	2	2	2	2	3	3	2	9	3	2	8	4	0	2	2	1000	3	7	6	0	0	0	3	3	0	0	3	0	0
2	51	1	1	1	1	2	3	5	3	2	3	2	2	2	2	2	2	2	2	2	3	2	2	1	3	1	8.5	2	0	1	2	800	3	6	6	3	0	1	0	0	0	0	0	0	0
2	49	1	1	1	1	4	6	2	3	2	3	1	2	2	2	2	2	2	2	2	2	2	3	9	2	1	8.5	5	0	2	2	2000	1	6	6	2	2	2	1	0	0	0	0	0	0
2	58	1	1	1	1	4	3	4	3	2	3	2	2	2	2	2	2	2	2	2	4	3	2	9	2	1	7	3	1	1	2	3000	1	6	6	2	2	3	2	0	2	2	0	2	0
1	65	3	1	1	1	2	5	3	3	2	3	2	2	2	2	2	2	2	2	2	2	2	3	1	3	2	6.2	4	0	1	2	1000	1	8	7	0	0	0	0	0	0	0	0	0	0
2	61	1	1	1	1	1	2	3	3	2	3	1	2	2	2	2	2	2	2	2	3	3	1	1	3	1	9	3	0	1	2	2000	3	6	6	0	0	1	1	3	0	0	3	0	0
2	74	3	1	1	2	9	1	4	3	2	3	2	2	2	2	2	2	2	2	2	3	2	2	9	3	1	5.5	5	0	2	2	1000	2	6	6	0	0	0	0	3	0	1	0	0	0
1	55	1	1	1	1	6	5	1	2	2	2	1	2	2	2	2	2	2	2	2	2	2	1	9	1	4	10	5	0	2	1	1000	1	8	11	0	0	0	1	3	0	0	0	0	1
2	65	1	5	1	1	5	10	8	5	2	3	2	2	2	2	2	2	2	2	2	5	3	5	9	1	4	4	4	1	2	2	2000	2	16	16	3	0	3	3	3	0	3	3	3	3
2	47	2	1	1	1	5	1	1	4	2	3	1	2	2	2	2	2	2	2	2	3	2	2	1	3	1	6.5	3	1	2	1	3000	2	6	6	2	2	2	1	0	2	2	0	2	0
1	64	1	1	1	1	5	5	2	5	2	3	2	2	2	2	2	2	2	1	2	4	4	5	9	2	2	8	3	1	2	2	3655	1	7	6	0	3	1	0	3	0	1	3	0	3
1	70	1	1	1	1	4	5	3	4	2	3	2	2	2	2	2	2	2	2	2	4	4	2	9	2	1	9	4	1	2	2	2000	3	6	6	2	3	3	3	1	2	1	1	2	2
1	78	1	1	1	1	4	4	2	1	2	3	2	2	2	2	2	2	2	2	2	2	2	1	1	3	1	8	5	0	2	2	600	1	6	6	0	0	0	0	0	0	0	0	0	0
2	51	1	1	1	2	2	5	3	3	2	3	1	2	2	2	2	2	2	2	2	3	3	3	9	3	1	5.3	4	1	2	2	3000	1	6	6	2	2	2	2	3	0	0	3	2	0
2	48	1	1	1	1	1	4	5	4	2	3	1	2	2	2	2	2	2	2	2	4	2	3	9	2	2	8	2	1	2	2	2000	1	6	7	2	1	1	3	1	1	0	3	0	3
2	69	2	5	2	1	5	5	5	4	2	3	2	2	2	2	2	2	2	2	2	4	3	2	1	2	2	7	4	1	2	2	2500	2	8	6	0	2	2	2	3	0	0	0	2	0
2	53	1	2	1	1	2	4	3	4	2	3	1	2	2	2	2	2	2	2	2	2	2	1	1	2	3	6	0	1	2	2	600	3	13	9	0	0	2	2	3	0	1	2	2	0
1	62	1	1	1	1	4	3	3	3	2	3	1	2	2	2	2	2	2	2	2	3	3	1	1	3	1	7.5	5	1	1	2	2000	3	6	6	3	2	3	3	2	2	2	1	2	1
1	57	1	1	1	1	4	7	4	5	2	2	1	2	2	2	2	2	2	2	2	2	3	2	1	3	3	6	3	0	2	1	3000	3	6	8	0	0	0	0	2	0	2	0	0	0
2	73	1	1	1	1	2	1	5	3	2	3	2	1	2	2	1	2	2	2	2	4	2	1	9	2	1	6	3	1	2	2	200	1	6	6	0	2	0	2	3	0	2	1	2	0
2	61	1	1	1	1	1	3	3	3	2	3	2	2	2	2	2	2	2	2	2	3	2	3	9	2	1	4	3	1	2	2	600	1	6	6	1	2	2	2	1	1	2	1	1	1
2	53	1	1	1	1	2	6	5	5	2	3	1	2	2	2	2	2	2	2	2	3	3	5	9	1	4	8	3	1	2	2	400	1	13	14	0	0	1	0	1	3	2	3	3	3
1	59	1	1	1	1	6	8	4	3	2	3	1	2	2	2	2	2	2	2	2	3	3	2	1	3	1	7	4	0	2	1	800	1	6	6	0	0	0	0	1	0	0	2	0	0
2	52	1	1	1	1	1	6	4	2	2	3	2	2	2	2	2	2	2	2	2	2	2	1	9	3	1	9	0	0	2	2	500	1	6	6	0	0	0	0	1	0	0	3	0	0
1	73	3	1	1	1	4	1	3	3	2	1	1	2	1	2	2	2	2	2	2	3	2	1	1	3	1	6.5	5	0	2	2	3000	2	6	6	0	2	0	0	3	0	0	1	0	0
1	55	2	1	1	1	7	3	3	3	1	1	1	2	2	2	2	2	2	2	2	3	2	1	1	3	1	8	5	0	1	2	5000	3	6	6	1	0	0	0	0	0	0	1	0	0
1	63	1	1	1	1	6	2	2	3	2	1	1	2	2	2	2	2	2	2	2	3	3	1	1	3	1	6	4	0	2	2	3000	2	6	6	0	3	0	0	1	0	0	0	0	0
2	53	1	1	1	1	4	5	2	4	2	3	1	2	2	2	2	2	1	2	2	3	3	1	1	2	4	7.5	5	0	2	2	200	1	6	9	0	0	2	0	0	0	2	0	0	0
1	55	1	2	1	1	5	3	2	1	2	3	1	2	2	2	2	2	2	2	2	3	2	2	1	3	1	7.5	5	0	1	2	2000	1	6	6	0	0	0	1	0	1	0	0	0	0
2	61	1	1	1	1	6	5	2	2	2	3	2	2	2	2	2	2	2	2	2	3	3	1	1	3	1	6.2	5	0	2	1	5000	3	6	6	0	0	2	0	1	0	0	1	0	0
1	55	3	1	1	1	5	4	3	4	2	3	1	2	2	2	2	2	2	2	2	3	3	5	9	1	4	8.5	4	1	2	2	2000	2	19	15	2	1	3	3	0	0	1	1	3	2
1	80	2	1	1	1	5	5	3	3	2	3	2	2	2	2	2	2	2	2	2	3	2	1	1	2	2	7.5	5	1	2	2	6000	2	6	7	0	0	0	2	2	2	2	1	2	0
2	80	2	5	1	1	2	3	4	3	2	3	2	2	2	2	1	2	2	2	2	3	3	1	1	3	1	6.2	4	1	1	2	2000	2	6	6	3	0	3	0	3	0	0	3	3	0
1	53	3	1	1	1	5	6	5	3	2	3	1	2	2	2	2	2	2	2	2	3	3	1	1	3	1	8	4	0	2	1	3000	1	6	6	0	0	0	0	0	0	0	1	0	0
1	54	1	1	1	1	5	6	1	2	2	1	2	2	2	2	2	2	2	2	2	1	1	1	1	3	1	9.5	5	0	2	2	1000	1	6	6	0	0	0	0	0	0	0	0	0	0
1	74	1	2	1	1	2	5	2	5	2	3	2	2	2	2	2	1	1	2	2	3	3	4	9	2	2	3	3	1	2	2	1250	1	6	7	3	3	2	3	0	0	2	1	2	2
1	62	1	1	1	1	5	4	1	3	2	3	2	2	2	2	2	2	2	2	2	3	2	2	1	2	1	9	3	0	2	1	1200	3	6	6	1	0	0	0	2	0	0	0	0	0
1	68	1	1	1	1	4	2	3	3	2	1	2	2	2	2	2	2	2	2	2	3	2	1	9	3	1	8.2	5	1	2	1	5000	1	6	6	3	1	2	2	1	2	0	2	1	0
2	63	3	1	1	1	5	1	3	3	2	3	2	2	2	2	2	2	2	2	2	2	2	3	9	2	2	7	4	0	2	2	2000	2	6	7	0	0	0	0	0	0	0	0	0	0
2	56	1	1	1	1	5	2	3	3	2	2	2	2	2	2	2	2	2	2	2	3	3	2	1	3	1	6	5	0	1	2	1200	2	6	6	1	3	1	0	0	0	2	1	0	1
1	51	1	4	1	1	2	4	3	5	2	3	1	2	2	2	2	2	2	2	2	3	4	5	1	1	1	5	4	1	2	2	4000	3	6	6	0	0	0	3	3	0	0	1	3	0
2	52	1	1	1	1	2	1	3	1	2	3	2	2	2	2	2	2	2	2	2	3	2	1	1	3	1	10	4	0	2	2	750	3	6	6	0	0	0	0	0	0	3	0	0	0
2	49	3	1	1	1	6	3	3	3	1	1	1	2	2	2	2	2	2	2	2	3	3	3	1	3	1	5.5	3	1	1	2	4500	2	6	6	1	1	2	2	1	2	2	1	2	0
2	52	2	1	1	1	6	3	3	3	2	3	1	2	2	2	2	2	2	2	2	3	2	1	9	3	1	7.3	5	0	1	2	2000	2	6	6	2	1	2	1	0	0	2	0	0	0
2	59	1	2	1	1	1	6	2	3	2	3	2	2	2	2	2	2	1	2	2	3	2	1	9	3	1	6	3	1	2	2	500	3	6	6	2	3	2	2	1	0	1	1	2	2
2	73	1	1	1	1	2	8	2	3	2	3	2	1	2	2	2	2	2	2	2	4	3	2	9	2	3	4	0	1	2	2	2000	3	11	9	3	3	3	3	3	0	3	3	3	0
1	78	2	1	1	1	8	1	3	3	2	3	1	2	2	2	2	2	2	2	2	3	3	2	1	2	1	8	4	1	2	1	5000	3	6	6	1	2	0	0	3	0	2	3	0	0
1	65	1	1	1	1	5	7	3	2	2	1	2	2	2	2	2	2	2	2	2	2	2	1	1	3	1	5	2	0	1	2	1000	3	6	6	0	1	1	0	3	0	0	0	0	0
1	71	2	5	1	1	4	4	2	3	2	2	1	2	2	2	2	2	2	2	2	3	3	1	1	2	2	5	4	1	2	2	5000	2	8	6	3	1	3	0	3	2	1	1	0	0
2	47	3	1	1	1	5	3	3	3	2	1	2	2	2	2	2	2	2	2	2	3	3	2	1	3	2	8	3	1	2	2	2000	3	7	6	3	3	3	3	2	0	0	1	0	2
2	62	1	1	1	1	2	8	2	3	2	3	1	2	2	2	2	2	2	2	2	3	3	2	1	3	1	6	5	0	2	2	1000	1	6	6	0	0	0	0	3	2	3	0	1	0
1	52	1	5	1	1	1	7	3	3	2	1	2	2	2	2	2	2	2	2	2	3	3	1	1	3	1	5.5	0	1	1	2	800	1	6	6	2	1	2	2	2	0	3	2	1	2
2	62	1	1	1	2	1	5	4	3	2	3	2	2	2	2	2	2	2	2	2	4	2	4	9	2	1	4.5	4	1	2	2	450	1	6	6	2	3	3	0	1	1	2	2	1	0
2	59	1	1	1	1	2	6	3	4	2	3	1	2	2	2	2	2	2	2	2	3	3	5	9	1	2	8.5	3	1	1	2	4000	1	8	6	3	3	3	3	3	3	0	2	0	0
2	47	3	1	1	1	4	3	2	4	2	2	1	2	2	2	2	2	2	2	2	3	2	3	9	3	1	7	5	0	1	2	2000	3	6	6	2	2	0	0	0	0	0	1	0	0
1	62	1	1	1	1	5	4	3	1	2	3	2	2	2	2	2	2	2	2	2	3	2	1	9	3	1	11	5	0	2	2	1000	1	6	6	0	0	0	0	0	0	0	0	0	0
1	63	1	5	1	1	4	4	2	2	2	2	1	2	2	2	2	2	2	2	2	3	3	2	1	2	2	7.5	4	0	2	2	500	1	7	6	0	0	0	0	1	0	0	0	0	0
1	56	1	5	1	1	6	8	5	3	2	1	1	2	2	2	2	2	2	2	2	4	2	2	9	3	1	7	3	0	1	2	500	3	6	6	0	0	0	0	3	0	0	3	3	0
2	59	2	1	1	1	8	9	1	3	2	3	1	2	2	2	2	2	2	2	2	2	1	2	1	3	1	4.2	4	0	2	1	2000	2	6	6	0	0	0	0	0	0	2	0	0	0
1	69	1	1	1	1	1	3	4	3	2	1	2	2	2	2	2	2	2	2	2	3	3	1	9	3	1	4	5	0	2	2	400	1	6	6	0	0	0	0	0	0	0	1	0	0
1	71	3	1	1	1	2	6	4	5	2	3	1	2	2	2	1	2	2	2	2	4	3	5	9	1	3	4	4	1	2	2	800	1	10	9	2	3	3	3	2	3	3	3	2	3
1	66	1	2	1	1	1	5	4	3	2	1	2	2	2	2	2	2	2	2	2	3	3	1	9	2	1	5	3	1	2	2	200	1	6	6	1	1	0	3	3	0	3	3	1	0
2	54	1	2	1	2	4	9	2	3	2	3	2	2	2	2	2	2	2	2	2	3	3	1	1	3	1	4	3	1	2	2	4000	3	6	6	1	3	1	0	3	0	3	1	2	0
2	62	1	1	1	1	1	3	1	1	2	3	2	2	2	2	2	2	2	2	2	2	2	1	9	3	1	5.5	2	0	2	2	600	1	6	6	0	0	0	0	3	0	0	3	0	0
1	68	1	1	1	1	2	3	7	3	2	1	2	2	2	1	2	2	2	2	2	3	3	2	1	3	1	8	3	1	2	2	2000	3	6	6	3	1	1	2	0	0	1	1	2	0
2	62	1	1	1	1	5	1	1	2	2	2	1	2	2	2	2	2	2	2	2	3	1	1	1	3	1	9	5	1	2	2	1000	3	6	6	1	1	2	3	3	2	0	1	2	1
2	61	1	1	1	1	1	5	2	3	2	3	2	2	2	2	2	2	2	2	2	1	2	1	9	3	1	6.5	4	1	2	2	600	1	6	6	0	3	3	3	0	0	3	0	0	2
2	48	1	1	1	1	4	7	3	3	2	3	1	2	2	2	2	2	2	2	2	2	2	1	9	2	3	8.5	3	1	2	1	1000	3	6	10	2	2	3	3	1	1	0	1	0	1
2	54	2	1	1	1	5	1	2	1	2	2	1	2	2	2	2	2	2	2	2	2	2	1	1	3	1	7.7	5	0	1	2	800	2	6	6	0	2	0	1	0	0	0	0	0	0
2	53	1	1	1	1	2	5	2	3	2	3	2	2	2	2	2	2	2	2	2	3	2	3	1	2	1	10.7	3	0	2	2	500	1	6	6	1	0	0	0	2	0	0	1	0	0
2	76	1	1	1	1	4	1	3	3	2	3	2	1	2	2	2	1	2	2	2	3	2	1	9	1	4	9.5	5	0	2	1	800	3	11	12	0	0	2	0	0	0	0	3	0	0
2	68	1	5	1	1	1	3	4	3	2	3	2	1	2	2	2	2	2	2	2	4	3	1	1	1	1	5	0	0	2	2	300	1	6	6	0	0	0	0	0	0	0	0	3	3
2	48	1	1	1	2	4	4	1	4	2	3	1	2	2	2	2	2	2	2	2	3	3	2	9	2	2	6	3	0	2	2	1000	1	6	7	0	0	0	0	2	0	2	0	0	0
2	48	1	2	1	1	5	7	10	5	2	3	1	2	2	2	2	2	2	2	2	3	4	1	9	2	1	7	5	1	1	2	6000	3	6	6	3	2	3	3	0	1	3	0	0	0
2	70	1	1	1	2	2	1	2	4	2	3	2	2	2	2	2	2	2	2	2	3	3	5	1	2	1	4	4	1	2	2	1000	1	6	6	0	0	0	3	3	0	3	3	0	0
2	63	1	5	1	1	1	8	5	2	2	3	2	1	2	2	2	2	2	2	2	3	1	1	9	3	1	9	2	0	2	2	100	3	6	6	0	0	0	1	0	0	0	2	1	0
1	70	2	1	1	1	5	5	3	4	2	1	2	2	2	2	2	2	2	1	2	3	3	2	9	2	2	10	4	1	2	1	2000	3	6	7	2	2	1	1	0	0	2	0	3	3
1	64	3	1	1	1	5	3	3	3	2	1	2	2	2	2	2	2	2	2	2	3	2	1	9	3	1	5	5	0	2	2	3000	2	6	6	0	0	0	0	0	0	0	0	0	0
2	49	1	1	1	1	5	6	3	2	2	2	1	2	2	2	2	2	2	2	2	2	1	1	1	3	1	8	5	0	2	2	2000	3	6	6	0	0	0	0	0	0	0	0	0	0
1	51	1	1	1	1	5	4	3	3	2	1	1	2	2	2	2	2	2	2	2	3	3	2	1	3	1	8.5	4	0	2	1	3000	3	6	6	2	0	0	2	0	0	2	0	0	0
1	73	1	4	1	1	1	1	6	3	2	3	2	2	2	2	2	2	2	2	2	3	2	2	9	2	1	9	5	0	2	2	2000	2	6	6	0	0	0	0	3	0	0	0	0	0
2	69	1	1	1	1	4	2	4	4	2	3	2	2	2	2	2	2	2	2	2	4	3	5	1	2	2	3	5	1	2	2	3500	1	7	6	3	1	1	1	2	1	3	2	2	2
2	50	2	1	1	1	5	4	3	2	2	3	1	2	2	2	2	2	2	2	2	3	3	2	1	3	1	5.3	4	1	2	1	3000	2	6	6	2	0	2	0	3	0	3	0	2	0
1	71	1	1	1	1	4	8	3	3	2	1	1	2	1	2	2	2	2	2	2	2	2	2	1	3	1	10	5	0	2	1	3000	2	6	6	1	2	1	2	2	0	0	0	0	0
1	62	3	1	1	1	5	8	4	3	2	1	2	2	2	2	2	2	2	1	2	3	3	2	1	2	3	11.5	2	0	2	2	3000	1	6	8	0	0	0	1	2	0	1	0	0	0
2	64	2	1	1	1	6	7	2	4	2	3	1	2	2	2	2	2	2	2	2	3	3	4	1	3	1	7.5	5	0	2	2	1500	2	6	6	1	1	2	1	1	0	1	0	0	1
2	71	1	5	1	1	1	4	5	3	2	3	2	2	1	2	2	2	2	2	2	3	3	2	9	2	2	13	4	1	2	2	500	2	7	6	2	0	2	1	2	2	2	1	2	1
1	51	1	1	1	1	4	6	3	4	2	1	1	2	1	2	2	2	2	2	2	3	2	4	1	2	1	8	4	0	1	2	3600	2	6	6	0	1	1	1	1	0	1	2	1	1
2	51	3	1	1	2	5	4	2	3	2	3	1	2	2	2	2	2	2	2	2	4	4	3	1	2	1	5.2	4	1	2	2	5000	3	6	6	2	2	2	2	1	2	3	1	2	2
2	69	1	1	1	1	1	1	3	5	2	3	2	2	2	2	2	2	2	2	2	3	2	4	9	1	2	4	3	1	2	2	1400	1	7	6	3	3	2	3	2	2	3	0	3	3
2	52	1	5	1	1	6	3	1	4	2	3	1	2	2	2	1	2	2	2	2	3	2	3	9	3	1	7	3	1	2	2	2000	1	6	6	0	0	0	2	3	0	2	3	0	0
1	66	3	5	1	1	5	1	3	4	2	1	1	2	2	2	2	2	2	2	2	2	2	1	1	2	1	7.5	4	0	2	2	2900	2	6	6	1	1	0	1	0	0	1	0	0	0
1	69	1	5	1	1	2	8	5	3	2	3	2	2	2	2	2	2	2	2	2	2	3	4	1	2	2	6	3	1	2	2	1000	3	6	7	3	3	3	2	0	0	2	3	3	2
1	56	1	1	1	1	1	1	3	1	2	1	1	2	2	2	2	2	2	2	2	2	3	1	9	3	1	7	5	0	1	2	2000	1	6	6	0	0	0	0	3	0	0	1	0	0
2	50	1	1	1	1	2	7	3	3	2	3	1	2	2	2	2	2	2	2	2	2	2	2	1	3	1	8	5	0	2	2	3000	1	6	6	2	0	2	0	0	0	2	0	2	0
1	61	1	1	1	1	5	4	4	3	2	1	2	2	2	2	2	2	2	2	2	3	3	4	1	2	1	10	4	1	2	2	475	1	6	6	2	2	2	2	1	2	2	1	2	0
2	65	1	1	1	1	5	6	9	4	2	3	2	2	2	2	2	2	2	2	2	5	3	2	9	3	2	9	4	0	2	2	3800	1	6	7	0	0	0	0	3	2	0	3	0	0
1	62	1	1	1	1	5	7	5	4	2	1	2	2	2	2	2	1	2	2	2	4	4	4	9	2	2	6	3	1	1	2	300	3	8	7	3	2	3	0	3	2	3	1	0	2
2	47	1	1	2	2	1	5	1	3	2	3	2	2	2	2	2	2	2	2	2	2	1	1	9	3	1	8	1	0	2	2	2000	3	6	6	0	0	0	0	1	0	0	0	0	0
1	61	3	1	1	1	5	6	1	1	2	1	1	2	2	2	2	2	2	2	2	3	2	1	9	1	4	8	5	0	2	2	5000	2	6	18	0	0	0	0	0	0	0	3	0	0
1	65	1	1	1	1	5	8	6	3	2	1	2	2	2	2	2	2	2	2	2	3	3	1	9	3	1	9	4	0	2	2	1000	3	6	6	0	0	0	0	3	0	1	1	1	0
2	63	1	1	1	1	1	1	4	3	2	3	2	2	1	2	2	2	2	2	2	4	3	3	1	1	1	6	5	1	2	2	2000	2	6	6	3	3	3	3	3	0	3	3	0	0
2	52	1	1	1	1	1	2	2	2	2	3	1	2	2	2	2	2	2	2	2	4	2	2	9	3	1	3.2	0	0	2	1	900	3	6	6	0	0	0	0	3	0	0	2	0	0
1	55	1	2	1	1	5	2	1	3	2	1	1	2	2	2	2	2	2	2	2	2	2	3	9	2	1	7	4	0	1	2	300	3	6	6	0	2	0	0	0	0	2	3	0	0
2	49	1	2	1	1	1	9	2	5	2	3	1	1	2	2	2	2	1	1	2	2	2	2	9	3	2	6.5	1	1	1	2	1000	2	6	7	3	3	3	0	3	2	3	3	0	3
1	78	2	1	1	1	9	1	3	2	2	3	2	2	2	2	2	2	2	2	2	1	3	1	1	3	1	7	4	0	2	2	2500	2	6	6	1	1	1	0	0	0	0	0	0	0
1	78	1	1	1	1	5	5	3	3	2	2	2	2	2	2	2	2	2	2	2	2	2	1	1	2	1	6.5	5	0	2	2	1200	3	6	6	2	2	1	1	0	0	0	0	0	0
1	60	1	1	1	1	1	5	2	3	2	3	2	1	2	2	2	2	2	2	2	2	2	4	9	3	1	9	3	0	2	2	1500	1	6	6	0	0	0	3	3	0	0	0	0	0
2	61	1	1	1	1	1	5	3	3	2	3	2	2	2	2	2	2	2	2	2	3	2	4	1	3	3	6	0	1	2	2	500	1	6	8	3	3	2	1	1	1	2	2	0	0
2	58	1	1	1	1	6	7	1	4	2	3	1	2	2	2	2	2	2	2	2	1	3	3	9	3	1	8.5	5	1	2	2	3000	2	6	6	2	2	2	1	0	2	3	1	2	0
2	61	1	1	1	1	1	3	3	5	2	3	2	2	2	2	2	2	2	2	2	3	3	1	9	3	2	7	3	1	2	2	1000	3	7	6	0	0	1	1	3	1	2	3	1	2
2	50	1	1	1	1	4	5	1	3	1	3	1	2	2	2	2	2	2	2	2	3	3	1	1	3	1	7	4	0	2	2	1000	3	6	6	0	0	0	0	0	0	0	0	0	0
1	61	1	1	1	1	5	1	3	3	2	3	2	2	2	2	2	2	2	2	2	3	3	1	9	2	1	7	5	0	2	2	1000	1	6	6	0	0	2	0	2	0	2	1	0	2
1	55	1	1	1	2	5	5	1	1	2	1	1	2	2	2	2	2	2	2	2	3	3	1	1	3	1	11	3	0	2	2	2000	1	6	6	0	0	0	0	0	0	0	0	0	0
2	53	1	2	1	1	1	5	4	3	2	3	1	2	2	2	2	2	2	2	2	3	2	1	9	3	2	4.5	5	0	1	2	3000	3	7	6	0	0	0	0	0	0	0	1	0	0
1	61	1	1	1	2	4	7	5	2	2	1	2	2	2	2	2	2	2	2	2	2	3	1	9	3	1	6.2	4	0	2	1	2600	3	6	6	0	3	0	3	3	0	0	0	0	0
1	58	1	1	1	2	5	9	2	2	2	3	1	2	2	2	2	2	2	2	2	2	2	1	9	3	1	10	0	0	2	2	1500	3	6	6	0	0	0	0	0	0	0	0	0	0
1	71	2	5	1	1	2	3	3	4	2	1	1	2	1	2	2	2	2	2	1	2	3	2	1	1	3	8.3	3	0	1	2	3500	3	9	9	0	2	0	2	1	0	0	0	0	0
2	75	1	1	1	1	1	8	4	4	2	1	2	2	2	2	2	2	2	2	2	2	2	3	1	2	2	9.5	1	1	2	1	3000	1	7	6	0	0	0	0	3	3	3	3	0	0
1	78	2	1	1	1	5	1	3	3	2	3	2	2	2	2	2	2	2	2	2	3	3	1	9	1	1	7	5	0	2	2	500	3	6	6	0	0	0	0	3	0	2	3	0	0
1	52	1	1	1	1	5	4	1	3	2	3	1	2	2	2	2	2	2	2	2	3	2	5	1	2	2	8.2	4	0	1	2	300	1	7	6	0	0	0	0	1	0	0	3	0	0
1	64	1	1	1	1	5	10	3	5	2	3	2	2	2	2	2	2	2	2	2	3	2	4	9	1	2	11	1	1	2	2	2000	3	9	6	2	2	2	2	3	0	0	1	0	2
2	46	1	1	1	1	2	5	5	3	2	3	2	2	2	2	2	2	2	2	2	3	2	2	1	2	1	7.7	5	1	1	2	3600	3	6	6	0	3	3	2	0	0	0	2	0	0
2	66	1	1	1	1	4	4	4	1	2	3	2	2	1	2	2	2	2	2	2	3	2	1	9	2	1	10.5	2	1	2	2	300	3	6	6	3	3	3	2	0	1	1	1	2	2
1	69	3	1	1	1	2	1	3	3	2	3	2	1	2	2	2	2	2	2	2	3	3	1	1	3	1	11	5	1	2	2	5000	1	6	6	3	3	0	0	3	0	0	0	2	1
2	54	1	1	1	1	1	6	4	4	2	3	2	1	2	2	1	2	2	2	2	2	2	2	9	3	1	9.5	4	0	2	2	3000	3	6	6	0	2	0	0	1	0	0	0	0	0
2	88	1	5	1	1	1	7	9	2	2	3	2	2	2	2	2	2	2	2	2	2	3	1	9	1	4	3	3	0	2	2	2000	3	7	23	0	0	0	0	3	0	0	3	3	0
2	56	1	1	1	1	5	6	4	3	2	3	1	2	2	2	2	2	2	2	2	3	3	2	1	2	1	7.5	5	0	2	2	1500	2	6	6	2	1	0	0	0	0	2	3	0	0
2	53	1	1	1	1	1	6	3	3	2	3	1	2	2	2	2	2	2	2	2	2	2	3	1	3	1	9	2	1	2	2	3000	3	6	6	2	2	2	2	3	0	2	1	2	2
2	59	1	1	1	1	5	1	3	4	2	3	2	2	2	2	2	2	2	2	2	3	3	1	9	3	1	5.2	4	0	2	2	2000	1	6	6	0	0	0	0	2	0	3	3	0	0
1	57	1	1	1	1	6	5	4	1	2	1	1	2	2	2	2	2	2	2	2	3	2	1	9	3	1	9	4	0	2	2	5000	2	6	6	0	0	2	0	0	0	2	0	0	0
2	63	3	5	1	1	5	2	3	4	2	3	2	2	2	2	2	2	2	2	2	3	2	1	9	3	1	8	5	0	2	1	4300	2	6	6	2	0	0	0	1	0	0	2	0	0
1	51	1	1	1	1	5	4	3	2	1	1	1	2	2	2	2	2	2	2	2	2	2	1	9	3	1	5.5	5	0	1	2	2000	1	6	6	0	0	0	0	0	0	0	0	0	0
2	74	1	1	1	1	2	1	3	3	2	3	2	2	2	2	2	2	2	2	2	2	3	4	9	2	2	4	4	1	2	2	500	1	7	6	2	0	3	0	3	0	3	2	0	0
1	68	1	1	1	1	2	4	1	2	2	3	1	2	1	2	2	2	2	1	2	2	2	3	9	2	1	7	4	0	2	2	6666	1	6	6	0	2	0	1	0	0	1	0	0	0
2	54	1	1	1	2	5	4	1	3	2	3	1	2	2	2	2	2	2	2	2	2	2	2	9	2	1	6.2	5	0	2	2	3000	1	6	6	2	2	1	0	0	0	1	0	0	0
2	66	1	1	1	1	4	4	4	3	2	3	2	2	2	2	2	2	2	2	2	3	2	2	9	3	1	8	4	0	1	2	2000	3	6	6	0	1	0	0	3	0	0	1	0	0
2	72	1	2	1	1	2	4	3	4	2	3	2	2	2	2	2	2	2	2	2	4	2	2	1	1	3	4.5	1	1	2	1	200	3	7	8	1	0	1	3	0	0	3	2	1	0
2	53	1	1	1	1	4	3	3	3	2	3	2	1	2	2	2	2	2	2	2	2	2	1	9	3	1	8	4	1	2	2	4000	2	6	6	0	2	2	2	1	2	2	1	2	2
2	77	1	5	2	1	1	1	9	3	2	1	2	2	2	2	2	2	2	2	2	2	2	2	9	2	1	3	3	0	2	1	3000	3	6	6	0	0	1	0	3	0	2	0	2	0
2	67	1	1	1	2	2	7	5	3	2	1	2	2	2	2	2	2	2	2	2	3	2	3	1	2	2	3.5	2	1	1	2	400	3	8	8	3	2	2	2	1	0	3	2	1	0
1	61	1	1	1	1	2	3	3	4	2	1	2	2	2	2	2	2	2	2	2	3	2	4	9	2	2	10	5	0	2	2	500	1	6	7	1	1	1	3	0	0	0	0	0	0
2	61	1	1	1	1	2	6	3	3	2	1	1	2	2	2	2	2	2	2	2	3	2	4	1	3	1	3	3	1	1	2	1600	3	6	6	0	0	0	3	2	1	3	0	0	2
2	49	1	1	1	1	2	4	3	2	2	3	1	2	2	2	2	2	2	2	2	3	2	3	9	3	1	7	5	1	1	2	5000	3	6	6	2	2	2	2	1	2	2	1	2	2
2	68	2	1	1	1	5	2	3	3	2	3	1	2	2	2	2	2	2	2	2	3	2	2	1	2	1	6	5	0	2	2	3000	2	6	6	1	2	0	1	1	0	2	0	2	0
2	55	1	5	1	1	4	1	10	3	2	1	2	1	1	2	2	2	2	2	2	3	1	3	9	2	4	6	2	1	2	2	1000	3	6	11	2	2	2	2	2	2	2	3	2	0
2	57	1	1	1	1	1	4	3	3	2	3	2	2	2	2	2	2	2	2	2	4	2	4	1	2	2	3.5	3	1	1	2	4000	1	7	6	2	2	3	0	1	0	3	1	0	2
2	54	1	1	1	1	6	6	1	4	2	3	2	2	2	2	2	2	2	2	2	2	3	1	9	3	1	7	3	0	2	2	1000	1	6	6	0	0	0	0	3	1	1	3	0	0
2	48	1	5	1	1	4	5	3	4	2	2	1	2	2	2	2	2	2	2	2	3	2	3	1	2	2	4	5	1	2	2	500	1	6	7	2	2	2	2	1	0	3	1	2	2
1	71	1	1	1	1	2	7	3	5	2	3	2	2	2	2	2	2	2	1	2	3	3	1	9	3	1	5.7	5	1	2	1	1500	3	6	6	3	3	2	3	1	1	2	1	0	1
1	53	1	2	1	1	4	7	4	3	2	2	1	2	2	2	2	2	2	2	2	2	4	2	1	2	1	9	4	1	1	2	400	1	6	6	2	0	1	3	3	0	0	2	1	1
2	56	1	1	1	1	1	6	4	3	2	3	2	2	2	2	2	2	2	2	2	3	3	2	9	3	1	7.8	3	1	2	2	600	1	6	6	2	2	2	2	1	0	2	3	2	2
2	71	3	1	1	1	4	6	1	5	2	1	2	2	2	2	2	2	2	2	2	3	5	5	1	2	3	5.5	3	1	2	2	3000	3	7	10	1	2	3	3	0	0	2	2	0	0
2	51	1	2	1	2	2	6	5	4	2	3	2	2	2	2	2	2	2	2	2	4	4	2	9	2	1	3	5	1	2	1	20000	2	6	6	3	3	2	1	2	0	3	2	0	0
2	55	1	2	1	1	1	4	4	5	2	2	1	2	2	2	2	2	2	2	2	4	3	4	9	2	1	9	2	1	2	2	3000	1	6	6	3	2	3	2	1	2	1	1	0	2
2	55	1	1	1	1	2	8	3	3	2	3	1	2	2	2	2	2	2	2	2	3	2	3	1	2	1	8	5	1	2	2	4000	3	6	6	2	2	2	2	1	2	0	1	2	0
1	54	1	1	1	1	5	7	1	5	2	3	2	2	2	2	2	2	2	2	2	4	2	2	9	1	4	8	5	1	2	2	2000	3	16	20	3	3	3	3	3	3	3	3	3	0
2	58	3	1	1	1	5	8	3	3	2	1	1	1	2	2	2	2	2	2	2	2	1	4	1	2	1	8	5	0	1	2	600	1	6	6	0	3	2	0	0	0	0	0	0	0
2	52	1	1	1	1	2	5	3	4	2	3	2	1	2	2	2	2	2	2	2	2	3	5	1	3	1	4	4	1	2	1	1000	3	6	6	3	0	0	3	3	3	3	3	2	2
2	73	1	5	1	1	4	5	4	4	2	3	2	2	2	2	2	2	2	2	2	3	3	4	1	2	3	8	3	1	2	2	1000	3	7	10	2	2	3	2	3	2	2	1	2	0
2	81	2	1	1	1	4	4	3	3	2	1	2	2	2	2	2	2	2	2	2	3	3	4	1	3	1	11	2	1	2	2	300	3	6	6	2	2	1	2	2	0	1	2	1	1
1	56	1	2	1	1	6	7	3	1	2	1	1	2	2	2	2	2	2	2	2	4	2	2	1	3	1	10	3	1	2	1	2500	2	6	6	2	2	2	2	1	0	2	1	3	2
1	72	3	5	1	1	7	3	10	4	2	3	2	2	2	2	1	2	2	2	2	4	3	1	9	1	1	8	4	1	2	2	2000	2	6	6	3	3	3	3	0	0	0	3	3	0
1	63	2	1	1	1	6	3	3	3	2	3	1	2	1	2	2	2	2	2	2	3	3	1	9	3	1	6.5	3	0	2	2	3000	2	6	6	0	0	0	0	3	0	0	0	0	0
2	54	1	1	1	1	5	4	3	3	2	3	1	2	2	2	2	2	2	2	2	2	3	1	1	3	1	8	5	0	1	2	2500	3	6	6	1	2	0	0	1	0	0	0	0	0
2	55	3	5	1	2	5	4	1	3	2	3	2	1	2	2	2	2	2	2	2	2	2	1	9	3	2	7	2	0	2	2	320	1	8	6	0	0	1	0	0	0	0	2	0	0
1	54	1	1	1	1	5	5	3	3	2	1	2	2	2	2	2	2	2	2	2	4	3	2	1	3	1	4.7	3	0	1	2	1500	1	6	6	0	0	0	2	1	0	2	2	0	0
1	58	3	1	1	1	4	1	3	3	2	1	2	2	2	2	2	2	2	2	2	3	2	3	1	3	1	6	3	0	1	2	3000	2	6	6	1	0	1	0	0	0	1	0	0	0
2	52	1	1	1	1	6	2	3	4	2	3	1	1	2	2	2	2	2	2	2	3	2	3	1	2	2	7	5	0	2	2	2000	1	8	7	0	0	0	2	0	0	2	0	0	0
1	55	1	1	1	1	2	1	3	1	2	3	1	2	1	2	2	2	2	2	2	2	2	1	9	3	1	9	4	0	2	2	5000	2	6	6	0	0	0	0	0	0	0	0	0	0
1	81	1	1	2	2	1	4	4	2	2	3	2	2	2	2	2	2	2	2	2	3	3	1	9	1	1	7.5	1	0	1	2	200	3	6	6	0	0	0	0	0	0	0	2	0	0
2	63	1	5	1	1	2	8	3	3	2	3	2	2	2	2	1	2	2	2	2	2	2	2	1	2	1	10	3	0	2	1	20000	3	6	6	0	1	0	1	2	0	2	3	0	0
2	55	2	1	1	1	5	4	3	3	2	3	1	2	2	2	2	2	2	2	2	3	3	3	9	3	1	6.2	4	0	2	2	3000	2	6	6	1	2	1	0	0	0	3	0	0	0
2	70	1	1	1	1	2	1	3	4	2	3	2	2	2	2	2	2	2	2	2	2	2	2	9	1	4	9	0	0	2	2	1000	1	18	24	0	0	1	0	1	1	0	1	0	0
1	67	1	1	1	1	5	8	3	3	2	1	1	2	1	2	2	2	2	2	2	3	3	1	9	2	1	5	3	1	2	2	1500	3	6	6	0	3	0	3	3	3	3	1	3	3
1	73	1	1	1	2	4	2	3	1	2	1	2	2	2	2	2	2	2	2	2	2	2	1	9	2	1	7.5	5	0	2	2	1000	3	6	6	0	0	0	0	3	0	2	0	0	0
2	67	1	1	1	1	1	5	7	2	2	3	2	2	2	2	2	2	2	2	2	2	3	1	1	3	1	4	2	0	2	2	200	3	6	6	2	1	0	0	2	0	0	3	0	0
1	77	1	1	1	2	1	5	4	3	2	3	2	2	2	2	2	2	2	2	2	2	2	1	1	1	1	8	2	1	2	2	300	1	6	6	0	1	1	3	2	3	0	0	1	1
1	66	1	1	1	1	6	1	3	4	2	1	1	2	2	2	2	2	2	2	2	2	2	5	1	3	1	7.3	5	0	2	1	5000	2	6	6	0	0	0	0	0	0	0	0	0	0
1	63	1	1	1	1	1	6	4	3	2	3	1	2	2	2	2	2	2	2	2	2	2	1	9	3	1	6	2	1	2	2	600	1	6	6	1	0	0	2	3	0	2	1	2	2
1	53	1	1	1	1	5	5	5	3	2	1	1	2	2	2	2	2	2	2	2	3	3	1	1	2	1	4	4	0	1	2	1000	2	6	6	0	1	0	1	1	0	1	0	0	0
1	58	1	1	1	1	6	5	2	3	2	1	2	2	2	2	2	2	2	2	2	3	3	2	9	3	1	8	3	0	2	2	150	3	6	6	1	0	0	0	3	0	0	2	0	0
2	52	1	2	1	1	4	5	1	5	2	3	1	2	2	2	2	2	2	2	2	3	3	5	1	3	2	8	4	1	2	2	500	3	9	6	2	2	2	2	1	2	0	1	2	2
2	52	1	2	1	1	1	6	1	3	2	3	2	2	2	2	2	2	2	2	2	2	3	2	9	2	3	6.7	1	1	2	2	300	1	6	10	3	1	1	0	1	0	2	2	0	0
2	56	1	1	1	1	4	4	4	3	2	1	2	2	2	2	2	2	2	2	2	3	3	4	1	3	3	7.5	2	1	2	1	3300	3	7	8	3	0	2	2	2	1	3	0	1	2
1	52	2	1	1	1	2	5	2	2	2	2	1	2	2	2	2	2	2	2	2	2	2	1	1	3	1	5	5	0	1	2	2650	3	6	6	2	0	2	0	0	0	2	0	0	0
1	63	1	2	1	1	6	5	2	2	2	1	2	2	2	2	2	2	2	2	2	3	3	2	1	3	1	4	3	0	2	2	1500	3	6	6	1	1	0	0	2	0	3	1	0	0
1	67	1	6	1	1	2	6	1	3	2	3	2	2	2	2	2	2	2	2	2	2	1	3	9	3	1	8	1	0	2	2	1800	3	6	6	1	1	0	1	2	0	0	3	0	0
2	61	2	1	1	1	5	2	3	3	2	3	1	2	2	2	2	2	2	2	2	3	3	2	1	3	1	8	5	0	1	2	3000	2	6	6	0	2	0	0	1	0	0	1	0	0
2	61	1	1	1	1	2	1	3	2	2	1	2	2	2	2	2	2	2	2	2	2	2	1	1	3	1	6	4	0	1	2	1500	1	6	6	0	0	2	0	1	0	3	0	0	0
1	64	1	1	1	1	4	4	3	3	2	1	1	2	2	2	2	2	2	2	2	3	2	3	9	3	1	4.5	4	0	2	1	10000	2	6	6	0	0	0	0	3	0	0	3	0	0
1	50	3	1	1	1	4	7	4	3	2	2	1	2	2	2	2	2	2	2	2	1	1	1	9	3	1	8	4	0	2	2	1000	3	6	6	1	1	0	0	1	0	0	1	0	0
2	61	1	5	1	1	2	8	3	4	2	3	2	2	2	2	2	2	2	2	2	5	2	4	9	2	1	4.5	5	1	1	2	700	2	6	6	2	2	3	3	1	0	0	3	0	2
1	66	3	1	1	1	4	4	3	1	2	1	1	2	2	2	1	2	2	2	2	1	1	2	9	3	2	7.5	5	0	2	2	15000	2	6	7	0	0	0	0	0	0	0	0	0	0
1	66	1	1	1	1	4	8	5	3	2	3	2	2	2	2	2	2	2	2	2	2	3	1	9	3	1	8	3	0	1	2	3600	3	6	6	1	0	0	0	3	0	0	0	0	0
2	54	1	2	1	1	4	4	3	2	2	3	1	2	2	2	2	2	2	2	2	3	3	1	1	3	1	6	4	0	1	2	5000	1	6	6	1	1	2	2	0	0	2	0	0	1
1	55	1	1	1	1	5	1	2	4	2	2	1	2	2	2	2	2	2	2	2	3	2	2	9	3	1	9	5	1	2	1	1000	2	6	6	3	3	3	2	1	3	0	1	0	2
1	56	1	1	1	2	5	1	3	3	2	1	1	2	2	2	2	2	2	2	2	1	1	1	9	3	1	7	4	0	2	2	1000	1	6	6	0	0	0	0	1	0	0	1	0	0
2	69	2	1	1	1	5	7	3	4	2	3	1	2	2	2	1	2	2	2	2	2	2	5	1	3	1	4.5	5	0	2	1	2800	2	6	6	0	0	0	0	0	0	3	1	0	0
2	69	1	1	1	1	1	3	3	3	2	3	2	2	2	2	2	2	2	2	2	2	2	2	9	3	1	5	5	0	2	2	1000	3	6	6	0	0	0	0	3	0	2	2	1	1
2	48	1	1	1	2	4	5	1	1	2	3	1	2	2	2	2	2	2	2	2	3	4	1	9	3	1	8	5	0	2	1	3000	2	6	6	0	0	0	0	0	0	0	1	0	0
1	54	1	1	1	1	5	5	2	2	2	2	1	2	2	2	2	2	2	2	2	3	3	1	1	3	1	7.5	5	0	1	2	6500	3	6	6	0	0	0	0	2	0	0	0	0	0
1	65	2	1	1	1	5	3	3	1	2	1	1	2	2	2	2	2	2	2	2	1	2	2	1	3	1	6	5	0	2	2	4500	3	6	6	0	0	0	0	0	0	0	0	0	0
2	68	1	1	1	1	1	3	3	1	2	1	2	2	2	2	2	2	2	2	2	2	2	2	9	3	2	6	4	0	2	2	1500	2	7	6	1	0	1	0	0	0	1	0	0	0
1	64	3	1	1	1	10	2	3	3	2	3	1	2	2	2	2	2	2	2	2	3	2	1	1	3	1	6.3	4	0	2	1	3000	2	6	6	2	2	1	0	2	0	0	1	0	0
2	64	1	1	1	1	1	5	2	4	2	3	2	2	2	2	2	2	2	2	1	5	2	1	1	2	3	5	3	1	2	2	600	1	9	8	3	3	3	3	0	3	3	2	2	2
1	69	1	1	1	1	1	8	3	3	2	1	2	2	2	2	2	1	2	1	2	2	3	2	9	2	3	10	3	1	1	2	400	1	11	9	3	3	3	3	2	0	0	0	0	0
1	66	1	1	1	1	4	4	4	3	2	1	2	2	2	2	2	2	2	2	2	2	2	1	9	3	1	8	4	1	1	2	300	3	6	6	3	1	0	0	3	0	1	0	1	3
1	66	1	5	2	2	1	8	4	3	2	1	2	2	2	2	2	2	2	2	2	2	2	1	1	3	1	7	4	0	1	2	1400	3	6	6	0	0	0	0	3	0	0	0	0	0
2	50	1	1	1	1	5	4	3	2	2	3	1	2	2	2	2	2	2	2	2	4	3	2	1	2	1	5	4	1	1	2	5000	3	6	6	2	2	2	3	1	3	2	2	2	1
2	57	1	1	1	1	4	3	1	4	2	3	2	2	2	2	2	2	2	2	2	3	2	2	9	2	4	8	4	0	2	2	1600	1	13	13	0	2	2	2	1	0	0	2	0	0
1	66	1	1	1	1	4	7	5	4	2	2	2	2	2	2	2	2	2	2	2	3	3	4	9	2	1	8	3	0	2	2	600	1	6	6	0	0	0	0	3	0	2	0	0	0
1	61	1	1	1	1	4	6	3	3	2	3	2	2	2	2	2	2	2	2	2	2	2	1	1	3	1	6	1	1	2	2	600	3	6	6	2	0	0	2	3	0	0	3	0	0
2	56	3	1	1	1	4	3	4	4	2	3	1	2	2	1	2	2	2	1	2	3	3	3	1	2	3	3.5	3	1	2	2	500	3	6	10	0	2	3	3	3	0	2	3	0	0
2	47	1	1	1	1	1	6	4	1	2	3	2	2	2	2	2	2	2	2	2	3	2	1	9	3	1	8	2	1	1	2	200	1	6	6	1	2	1	2	2	1	0	1	1	2
1	55	1	1	1	1	5	3	3	4	2	1	1	2	2	2	2	2	2	2	2	3	3	2	1	2	2	5.5	4	1	2	2	1000	2	8	6	2	0	1	2	1	0	2	1	1	0
2	65	1	1	1	1	2	7	4	3	2	1	2	2	2	2	2	2	2	2	2	2	2	5	1	2	2	3	3	0	2	2	700	3	8	6	1	2	1	0	1	0	3	1	0	0
1	61	1	2	1	1	6	7	5	2	2	1	2	2	2	2	2	2	2	2	2	3	3	1	9	3	1	9	4	0	1	2	550	3	6	6	0	0	0	0	0	0	0	0	0	0
2	65	1	1	1	1	1	1	3	4	2	3	2	2	2	2	2	1	2	2	2	4	4	2	9	3	1	4	1	1	2	2	3000	2	6	6	3	2	2	3	3	2	2	3	2	2
2	54	3	5	1	1	5	5	1	3	2	3	1	2	2	2	2	2	2	2	2	4	2	1	1	3	1	6	5	1	1	2	300	2	6	6	0	3	0	0	0	0	3	3	3	0
1	63	1	1	1	1	2	6	4	3	2	3	2	2	2	2	2	2	2	2	2	4	3	3	1	3	1	6	5	1	2	2	2000	3	6	6	3	3	3	3	0	2	2	2	0	0
1	71	1	1	1	2	4	4	2	2	2	1	2	2	2	2	2	2	2	2	2	3	3	1	1	3	1	7	4	0	2	2	1200	3	6	6	0	0	0	0	3	0	0	3	0	0
2	65	1	1	1	1	1	5	2	4	2	3	2	2	2	2	2	2	2	2	2	4	4	4	9	2	3	8	4	1	2	2	3000	1	12	6	1	0	1	2	2	0	3	1	0	0
1	57	1	1	2	2	4	4	3	3	2	3	1	2	2	2	2	2	2	2	2	1	2	1	9	3	1	5.5	3	0	2	2	4000	2	6	6	2	0	0	0	0	0	2	0	0	0
2	63	1	5	1	1	1	5	1	3	2	3	2	2	2	2	2	2	2	2	2	2	1	2	1	3	2	5	2	1	2	2	800	3	6	7	2	2	1	0	3	2	0	3	0	0
2	58	1	1	1	1	4	8	4	4	2	3	2	2	2	2	2	2	2	2	2	2	3	5	9	1	4	14	2	1	2	2	3400	3	6	18	3	2	2	2	2	0	2	3	2	2
2	48	2	2	1	1	8	5	2	3	2	3	1	2	2	2	2	2	2	2	2	2	2	1	1	3	1	8	5	1	1	1	3000	2	6	6	2	2	1	2	0	2	2	0	2	0
1	59	1	1	1	1	5	5	4	3	2	3	2	2	2	2	2	2	2	2	2	2	2	1	9	3	1	8	4	1	2	2	10000	2	6	6	2	0	2	2	2	0	1	2	0	2
2	71	3	1	1	2	2	9	3	2	2	3	2	2	2	1	2	2	2	2	2	3	2	5	9	2	2	5	3	1	2	2	500	1	10	9	3	3	2	2	3	3	1	1	2	2
2	55	1	1	1	1	4	4	3	1	2	3	2	2	2	2	2	2	2	2	2	2	2	1	9	3	1	8.6	5	0	2	2	3000	2	6	6	2	0	0	0	0	0	2	0	0	0
2	55	1	2	1	1	5	4	2	3	2	3	1	2	2	2	2	2	2	2	2	1	2	2	1	3	1	5	5	1	2	2	2300	1	6	6	2	2	0	3	0	0	2	1	1	0
1	53	3	1	1	1	6	7	2	2	2	1	1	2	1	2	2	2	2	2	2	2	2	2	1	3	1	7	5	0	2	2	2500	2	6	6	1	1	1	0	0	0	1	0	0	0
2	50	1	1	1	1	1	7	3	1	2	3	1	2	2	2	2	2	2	2	2	2	2	1	1	3	1	3	2	1	2	1	2000	3	6	6	0	1	1	1	2	0	1	2	1	1
1	46	1	1	1	1	4	7	3	3	2	2	1	1	2	2	1	2	2	2	2	2	2	1	1	3	1	8	4	0	2	2	6000	2	6	6	0	0	0	0	0	0	0	0	0	0
1	50	1	1	2	1	5	4	3	1	2	1	1	2	2	2	2	2	2	2	2	3	2	2	1	3	1	6	4	1	2	1	2500	2	6	6	2	0	2	1	0	2	2	0	2	0
2	76	1	1	1	1	1	9	8	2	2	3	2	2	2	2	2	2	2	2	2	2	2	2	9	3	1	5	2	0	2	2	3000	3	6	6	0	0	0	1	1	0	0	0	0	0
1	62	2	1	1	1	6	4	4	4	2	1	1	2	2	2	2	2	2	2	2	3	3	2	1	2	1	6.8	5	1	2	2	1000	3	6	6	0	0	2	0	3	0	3	2	0	0
1	74	1	1	1	1	1	1	3	2	2	3	2	2	2	2	2	2	2	2	2	2	2	2	9	3	3	3	3	1	2	2	150	1	6	8	2	3	0	3	3	0	3	2	0	1
2	74	1	1	1	2	1	4	6	4	2	3	2	2	2	2	2	2	2	2	2	4	3	1	1	1	4	9.5	4	1	2	2	500	1	11	17	2	1	3	1	3	0	1	3	1	2
1	60	1	1	1	1	1	4	3	5	2	1	2	1	2	2	2	2	2	2	2	4	5	5	9	1	1	4	1	1	2	2	200	1	6	6	1	2	2	3	3	1	3	3	3	3
1	72	1	1	1	1	4	1	5	3	2	3	2	2	2	2	2	2	2	2	2	3	3	2	9	2	1	5.5	3	1	2	1	5000	3	6	6	2	2	3	2	0	2	3	2	2	2
2	64	1	1	1	1	1	6	3	3	2	3	2	2	2	2	2	2	2	2	2	3	2	1	1	2	1	5.5	4	0	2	2	1500	1	6	6	1	0	1	1	3	0	1	2	0	0
2	74	1	1	1	1	1	2	4	2	2	3	2	2	2	2	2	2	2	2	2	2	2	1	9	3	1	5	2	0	2	2	2500	3	6	6	0	0	0	0	1	0	0	0	0	0
1	73	3	1	1	1	5	4	3	2	2	2	1	2	2	2	2	2	2	2	2	3	3	1	9	3	1	8	5	0	2	2	6000	1	6	6	0	0	0	0	0	0	0	0	0	0
2	59	1	1	1	1	6	1	1	3	2	3	2	2	2	2	2	2	2	2	2	3	3	1	1	2	4	8	4	1	2	1	2000	2	7	11	1	3	3	0	3	0	3	2	0	0
1	73	1	1	1	1	2	1	10	2	2	3	2	2	2	2	2	2	2	2	2	3	3	3	9	2	2	4.5	2	1	2	2	1300	3	8	6	2	0	0	0	3	0	2	3	0	0
1	57	1	2	1	1	6	8	4	4	2	3	2	2	2	2	2	2	2	2	2	3	3	2	9	2	1	8	5	1	1	2	2000	1	6	6	1	1	0	3	3	0	0	2	0	0
2	50	2	1	1	1	2	5	1	2	2	3	1	2	2	2	2	2	2	2	2	4	2	4	9	2	1	7	3	1	2	2	200	1	6	6	3	1	3	2	1	1	2	1	1	0
2	48	1	1	1	1	4	7	2	3	2	3	2	2	2	2	2	2	2	2	2	2	2	2	1	2	3	10	4	0	2	2	400	1	6	8	2	0	0	0	3	0	0	3	0	0
1	72	1	1	2	1	5	7	1	3	2	3	2	2	2	2	2	2	2	2	2	3	3	4	9	1	2	6.7	5	0	2	1	1000	1	7	6	0	0	0	0	0	0	0	0	0	0
1	63	2	1	1	1	5	7	6	4	2	1	1	1	2	2	2	2	2	2	2	2	2	1	1	3	1	8.3	5	0	2	1	1150	2	6	6	0	0	0	0	3	0	0	0	0	0
2	54	1	2	2	2	4	10	4	3	2	1	1	2	2	2	2	2	2	2	2	4	4	4	9	2	3	6.5	3	1	1	2	1500	1	8	10	2	3	3	3	3	0	0	2	1	3
1	49	1	1	1	1	2	4	3	3	2	1	1	1	2	2	2	2	2	2	2	3	1	1	1	3	1	9	4	1	2	2	5000	3	6	6	3	2	2	2	1	2	3	1	2	3
1	68	2	1	1	1	4	5	3	3	2	3	1	2	2	2	2	2	2	2	2	3	2	3	1	3	1	8	5	0	2	2	4000	2	6	6	0	0	2	1	3	0	0	2	0	0
2	74	1	1	1	1	4	3	4	3	2	1	2	2	2	2	2	2	2	2	2	2	2	5	9	3	1	4	0	0	2	2	500	3	6	6	0	0	0	0	3	0	1	2	0	0
1	68	3	1	1	1	2	1	3	4	2	3	2	2	2	2	2	2	2	2	2	2	3	5	9	1	4	8.7	5	1	2	2	1500	2	13	12	3	1	2	2	0	0	0	1	0	3
2	69	1	1	2	1	1	4	1	3	2	3	2	2	2	2	2	2	2	2	2	2	2	2	9	2	1	11	0	0	2	2	2000	3	6	6	0	0	2	2	1	0	0	0	0	0
2	51	1	1	1	1	4	4	1	3	2	1	1	2	1	2	2	2	2	2	2	3	2	4	1	3	2	5.5	4	0	2	2	1200	3	7	6	0	0	0	0	0	0	0	3	0	0
1	82	1	1	1	1	4	1	5	3	2	3	2	2	2	2	2	2	2	2	2	2	3	2	9	2	1	5	4	0	2	2	3000	3	6	6	0	2	0	0	1	0	0	0	0	0
1	62	1	2	1	1	8	4	3	2	2	1	1	2	2	2	2	2	2	2	2	3	4	1	1	3	1	4.8	5	0	1	2	3200	3	6	6	0	0	0	0	0	0	0	0	0	0
1	55	2	1	1	1	4	4	3	3	2	3	2	2	2	2	2	2	2	2	2	3	3	2	9	2	1	6.7	5	0	2	1	8000	3	6	6	0	1	0	0	3	1	0	3	0	0
2	56	1	1	1	1	4	7	6	3	2	2	1	2	2	2	2	2	2	2	2	4	3	3	1	3	1	9.5	5	0	2	1	4000	2	6	6	3	0	2	0	3	0	0	0	0	0
2	65	1	1	1	1	1	1	3	3	2	3	2	2	2	2	2	2	2	2	2	2	2	2	1	2	1	4.3	4	1	2	1	15000	2	6	6	1	2	1	1	2	1	3	2	1	1
1	54	3	1	1	1	5	4	3	1	1	1	1	2	2	2	2	2	2	2	2	2	2	1	1	3	1	7.5	5	0	2	2	15000	2	6	6	0	0	0	0	0	0	0	0	0	0
2	47	1	1	1	2	4	8	1	3	2	3	1	2	2	2	1	2	2	2	2	2	2	2	9	3	1	7.2	5	0	1	2	2000	2	6	6	3	2	0	3	0	0	0	0	0	0
2	72	1	1	1	1	4	3	5	3	2	3	2	2	2	2	2	2	2	2	2	3	3	1	1	3	1	9	5	0	2	2	1000	1	6	6	1	2	1	0	2	0	0	2	0	0
1	53	1	1	1	2	5	4	3	3	2	3	1	2	1	2	2	2	2	2	2	3	3	1	9	3	1	6	4	0	1	1	3333	3	6	6	0	1	0	0	3	0	2	3	0	0
1	61	2	1	1	1	6	4	3	2	2	1	2	2	2	2	2	2	2	2	2	3	3	2	9	3	1	7	5	0	2	2	6000	2	6	6	0	0	0	0	0	0	0	0	0	0
2	77	2	1	1	1	1	1	3	3	2	3	2	2	2	2	2	2	2	2	2	3	2	5	9	3	1	4	5	1	2	2	2000	3	6	6	3	2	3	3	1	1	3	3	3	3
1	64	3	1	1	1	6	7	4	2	2	1	1	2	2	2	2	2	2	2	2	3	3	1	1	3	1	6.5	5	0	2	2	3000	2	6	6	2	2	2	2	0	0	0	0	0	0
2	51	1	1	1	1	2	3	3	5	2	3	1	2	2	2	2	2	2	2	2	3	3	4	9	3	1	5.5	2	1	2	1	3000	2	6	6	2	2	0	2	3	0	2	3	0	0
2	54	1	1	1	1	6	8	5	3	2	3	1	2	2	2	2	2	2	2	2	3	3	3	1	2	1	7.5	5	0	2	2	2500	3	6	6	2	1	0	0	2	0	2	0	0	0
1	62	1	1	1	1	2	7	1	3	2	3	1	2	2	2	2	2	2	2	2	3	2	2	1	3	1	7	3	0	2	2	1200	1	6	6	0	3	2	2	0	0	0	0	0	1
2	50	1	1	1	1	6	3	3	3	2	3	1	2	2	2	2	2	2	2	2	2	2	2	9	2	1	8	5	0	2	2	1000	1	6	6	1	1	0	1	1	0	1	1	0	0
2	46	1	1	1	1	4	2	3	3	2	2	1	2	2	2	2	2	2	2	2	2	2	1	1	3	1	7	5	0	2	2	3500	3	6	6	2	0	0	0	0	0	0	0	0	0
2	52	3	1	1	1	5	4	3	3	2	3	1	2	2	2	2	2	2	2	2	3	2	1	9	2	1	6	5	0	2	1	2500	3	6	6	0	2	0	0	0	0	0	2	0	0
2	63	1	1	1	1	1	1	3	4	2	3	2	2	2	2	2	2	2	2	2	4	2	2	1	1	1	5	2	0	2	2	1000	3	6	6	0	0	0	3	3	0	0	1	0	0
2	52	1	1	1	1	2	5	3	4	2	3	1	2	2	2	2	2	2	2	2	4	2	2	1	2	3	6.5	5	1	2	2	1200	1	8	9	3	2	3	2	0	3	1	1	3	3
2	54	1	2	1	1	4	7	2	4	2	3	1	2	2	2	2	2	2	2	2	3	2	4	1	2	2	6	3	1	1	1	1000	3	7	6	3	2	2	2	0	2	3	1	2	1
1	73	1	1	1	1	4	1	2	4	2	3	2	2	2	2	2	2	2	2	2	2	3	5	1	2	2	9	4	0	2	2	3000	3	7	6	0	0	0	2	3	0	0	3	0	0
1	52	1	4	1	1	2	7	1	4	2	3	1	2	2	2	1	2	2	2	2	2	2	5	9	1	3	4	3	1	2	2	1250	1	9	10	0	3	1	2	3	0	3	2	3	0
1	64	1	2	1	1	2	2	2	1	2	3	1	2	2	2	2	2	2	2	2	2	2	1	1	3	1	6	5	0	2	2	1500	1	6	6	1	0	0	0	3	0	0	0	0	0
2	66	1	1	1	1	2	1	1	1	2	3	1	2	2	2	2	2	2	2	2	2	2	1	9	3	1	9	4	0	2	2	1500	1	6	6	0	0	0	0	0	0	0	0	0	0
2	57	2	2	1	1	5	3	9	3	2	3	1	2	2	2	2	2	2	2	2	3	3	2	1	3	1	5	4	0	1	2	2200	3	6	6	0	0	0	0	2	1	2	0	0	0
2	67	1	1	1	1	1	1	2	4	2	3	2	2	2	2	2	2	2	2	2	3	2	2	1	2	1	7	0	1	1	2	300	1	6	6	2	1	1	2	2	1	1	2	0	0
1	53	1	1	1	1	5	7	3	5	2	2	1	2	2	2	2	2	2	2	2	4	2	2	9	2	1	11	2	1	2	1	2000	3	6	6	3	2	2	3	0	0	1	1	0	0
1	75	3	1	1	1	5	3	3	3	2	1	2	2	2	2	2	2	2	2	2	3	3	2	1	3	1	6	4	0	2	2	2100	1	6	6	2	2	0	0	1	0	1	0	0	0
2	67	1	1	1	1	1	4	2	3	2	1	2	2	2	2	2	2	2	2	2	3	3	1	1	3	2	5.5	3	0	2	2	1000	3	6	7	0	0	0	1	3	0	3	1	0	0
2	46	1	1	1	1	2	7	3	3	2	3	1	2	2	2	2	2	2	2	2	3	3	3	1	3	1	5	5	1	1	2	1300	1	6	6	2	2	2	1	1	1	2	1	2	2
2	63	1	5	1	1	1	6	2	3	2	3	2	2	2	2	2	2	2	2	2	4	3	5	1	3	1	5	3	1	2	2	600	1	6	6	3	3	3	3	0	3	3	3	0	0
1	52	2	1	1	1	6	4	4	1	2	1	1	2	2	2	2	2	2	2	2	3	2	1	1	3	1	7.5	5	0	2	1	1000	3	6	6	0	0	0	0	0	0	0	0	0	0
2	52	1	1	1	1	4	7	2	4	2	3	1	2	2	2	2	2	2	2	2	4	3	3	9	3	3	7	4	1	2	2	1500	1	6	9	2	2	2	0	3	0	2	1	3	0
2	71	1	1	1	1	2	1	1	5	2	3	2	2	1	2	2	1	2	2	2	5	3	5	1	1	4	6	4	1	2	2	2000	3	12	14	3	3	3	3	3	0	2	3	3	3
2	59	3	1	1	1	4	5	2	3	2	3	1	2	2	2	2	2	2	2	2	2	2	1	1	3	1	5	4	1	1	2	3000	3	6	6	3	3	3	3	0	3	3	1	0	0
2	51	1	2	1	1	2	4	1	1	2	3	1	2	2	2	2	2	2	2	2	3	2	1	9	3	1	8.5	3	0	2	2	200	3	6	6	0	0	1	0	1	0	0	3	0	0
1	55	1	1	1	1	8	4	1	2	2	1	1	2	2	2	2	2	2	2	2	3	3	2	1	3	1	5	4	0	1	1	5000	3	6	6	0	0	0	0	0	0	0	0	0	0
1	75	1	1	1	1	2	1	6	3	2	3	2	1	2	2	2	2	2	2	2	2	3	4	1	3	1	8	2	0	2	2	600	1	6	6	0	0	0	1	1	1	1	1	0	0
2	65	1	1	1	1	1	3	1	5	2	3	2	2	1	2	2	2	2	2	2	3	3	4	9	3	2	5.2	3	1	2	2	1000	2	9	8	3	1	2	2	3	0	3	2	0	0
2	68	1	1	1	1	2	5	2	4	2	3	2	2	2	2	2	2	2	2	2	2	3	3	1	2	1	5	4	1	2	2	3000	3	6	6	2	2	1	2	3	2	2	1	0	0
1	67	1	1	2	2	5	3	5	3	2	1	2	2	2	2	2	2	2	2	2	3	3	3	9	2	1	7	4	1	2	2	1000	1	6	6	1	1	1	1	2	0	2	2	1	1
2	53	1	1	1	1	1	2	2	4	2	3	2	2	2	2	2	2	2	2	2	2	1	4	9	2	1	7	1	0	2	2	680	3	6	6	0	1	1	0	2	1	1	3	0	0
2	62	1	5	1	1	1	1	3	1	2	1	2	2	2	2	2	2	2	2	2	2	2	1	1	3	1	10	2	0	2	2	1500	1	6	6	0	0	0	0	3	0	0	0	0	0
2	53	3	4	1	1	5	8	3	3	2	2	1	2	2	2	2	2	2	2	2	3	3	3	1	3	1	5	5	0	2	1	1700	1	6	6	0	1	0	0	1	0	0	1	0	0
2	59	2	1	1	1	6	4	2	3	2	2	1	2	2	2	1	2	2	2	2	3	3	3	1	3	3	6.2	5	0	2	2	5000	2	7	8	0	0	0	0	0	0	1	0	0	0
1	70	2	1	1	1	9	4	3	3	2	1	1	2	1	2	2	2	2	2	2	2	2	1	1	3	1	10	5	0	2	2	6000	2	6	6	0	1	0	0	2	0	0	1	0	0
1	72	1	1	1	1	4	6	3	3	2	3	2	2	2	2	1	2	2	2	2	3	3	1	1	3	1	7.5	5	0	2	2	1000	1	6	6	0	0	0	0	1	0	1	3	0	0
1	85	1	1	1	2	1	1	1	5	2	1	2	2	2	2	2	2	2	2	2	3	2	5	9	1	4	4	3	1	2	2	1	1	8	14	2	2	3	0	3	0	2	1	2	2
2	47	2	2	1	1	4	4	3	3	2	3	1	2	2	2	2	2	2	2	2	3	2	1	1	3	1	6	5	0	2	2	4000	3	6	6	0	0	1	0	0	1	0	2	1	0
2	64	1	5	1	1	1	2	1	3	2	3	2	2	2	2	2	2	2	2	2	2	2	5	1	3	1	9	3	1	2	2	200	1	6	6	2	2	2	0	1	0	0	1	2	2
1	48	2	1	1	1	5	8	3	3	1	3	1	2	2	2	2	2	2	2	2	3	2	1	9	3	1	4	4	0	1	2	7500	2	6	6	0	0	0	0	3	0	0	0	0	0
1	48	1	1	1	1	5	4	3	1	2	3	1	2	2	2	2	2	2	2	2	2	2	1	9	3	1	7.5	5	0	2	1	2000	2	6	6	0	0	0	0	3	0	0	0	0	0
2	57	3	1	1	2	5	1	3	3	2	3	1	2	2	2	1	2	2	2	2	3	3	2	1	3	1	5	5	1	1	2	2000	2	6	6	1	1	0	1	2	1	3	0	1	0
2	55	1	1	1	1	2	10	6	3	2	2	1	2	2	2	2	2	2	2	2	3	3	2	1	3	1	3	5	0	1	2	3000	3	6	6	0	0	0	0	1	0	3	0	0	0
2	64	1	1	1	2	2	6	2	3	2	3	2	1	2	2	2	2	2	2	2	2	2	1	9	3	3	7.5	3	0	2	2	1200	1	6	8	1	1	0	0	0	0	1	2	0	0
2	55	2	1	2	1	5	4	3	3	2	3	2	2	2	2	2	2	2	2	2	3	2	1	9	3	1	6	3	0	2	1	4500	1	6	6	0	0	0	0	3	0	3	3	0	0
2	50	2	1	1	1	1	6	5	1	2	1	1	2	2	2	2	2	2	2	2	4	3	1	1	3	1	6	4	1	2	2	2500	2	6	6	3	2	2	2	1	0	0	3	1	2
2	58	1	2	1	1	5	8	5	3	2	3	1	2	2	2	2	2	2	2	2	3	2	2	9	3	1	8	5	1	1	2	1500	3	6	6	2	2	2	2	1	2	2	1	2	2
2	69	1	1	1	1	1	2	4	4	2	1	2	2	1	2	2	2	2	2	2	4	3	5	1	2	3	4	1	1	2	2	3000	2	10	12	3	3	2	3	3	2	2	3	2	3
2	59	1	1	1	1	6	1	4	3	2	2	1	2	2	2	2	2	2	2	2	3	2	1	1	3	1	7	5	0	2	2	800	1	6	6	2	0	1	0	0	0	0	0	0	0
1	53	3	1	1	1	4	1	1	3	2	3	2	2	2	2	2	2	2	2	2	2	2	5	1	2	1	7	5	0	1	2	2000	3	6	6	0	0	1	0	2	0	1	0	0	0
1	52	1	1	1	1	4	4	1	3	2	3	1	2	2	2	2	2	2	2	2	1	3	3	1	3	1	8	4	0	2	2	400	3	6	6	0	0	1	0	1	0	0	1	1	0
1	55	1	2	1	1	5	8	5	3	2	1	2	2	2	2	2	2	2	2	2	3	3	1	1	3	1	8.5	3	0	1	2	2000	1	6	6	1	1	1	0	0	0	3	0	2	0
2	83	3	5	1	1	1	2	3	3	1	3	2	1	2	2	1	2	2	2	2	2	3	1	1	3	2	6.5	4	0	2	2	2000	2	6	7	1	0	0	0	3	0	1	2	0	0
1	53	1	1	1	1	5	3	1	3	2	1	1	2	2	2	2	2	2	2	2	3	2	1	1	3	1	8.7	4	0	1	2	500	3	6	6	0	0	0	0	1	0	0	0	0	0
2	64	1	1	1	1	1	4	3	4	2	3	2	2	1	2	2	2	2	2	2	3	3	4	9	1	2	5	4	1	2	2	1000	1	7	6	1	1	3	0	2	0	1	3	2	0
1	52	1	1	1	1	2	1	2	3	2	1	1	2	2	2	2	2	2	2	2	3	2	1	9	3	1	8.5	4	0	1	2	800	2	6	6	0	0	1	0	0	0	0	0	0	0
1	62	1	1	1	1	2	1	4	3	2	3	2	2	2	2	2	2	2	2	2	2	2	2	9	3	1	7	3	1	2	2	400	1	6	6	1	3	1	1	0	3	1	1	0	0
1	74	2	1	1	1	2	1	3	3	2	1	2	1	2	2	2	2	2	2	2	2	3	1	9	3	1	8	5	0	2	2	3000	1	6	6	0	0	0	0	0	0	0	0	0	0
2	73	1	5	2	1	1	4	5	5	2	3	2	1	2	2	2	1	2	2	2	1	1	2	9	2	4	11	0	1	2	2	2000	1	11	8	3	3	3	3	1	2	3	1	2	2
1	70	1	1	1	1	4	2	3	3	2	3	2	2	2	2	1	2	2	2	2	3	2	1	1	2	1	9	5	1	2	2	1000	1	6	6	2	3	2	2	2	0	0	2	1	0
2	58	1	1	1	1	4	5	1	4	2	3	1	1	2	2	2	2	2	2	2	2	2	2	9	3	1	7	5	1	2	2	2000	1	6	6	3	0	2	2	3	0	2	0	0	0
2	50	4	1	2	2	6	8	4	3	2	3	1	2	2	2	2	2	1	2	2	3	2	1	1	3	1	9.5	4	0	2	2	418	1	6	6	0	3	0	0	0	0	2	0	0	0
2	71	3	2	1	2	4	1	4	2	2	1	1	2	2	2	2	2	2	2	2	2	2	2	1	3	1	6.5	3	1	2	2	2500	3	6	6	2	1	2	2	1	1	1	0	0	0
1	64	1	1	1	1	2	2	3	1	2	1	2	2	2	2	2	2	2	2	2	1	1	1	1	3	1	6.5	4	0	1	2	3000	3	6	6	0	0	0	0	0	0	0	0	0	0
2	55	1	1	1	2	1	6	2	3	2	3	1	2	2	2	2	2	2	2	2	3	3	2	1	2	1	10	5	1	2	2	2500	2	6	6	0	2	2	0	1	3	3	2	3	0
1	54	1	1	1	1	5	8	3	3	2	3	2	2	2	2	2	2	2	2	2	1	3	1	9	3	1	9	3	1	2	2	5000	3	6	6	3	3	3	0	3	0	0	3	0	0
2	50	1	1	1	1	5	9	5	3	2	2	1	2	2	2	2	2	2	2	2	3	3	3	9	3	1	5	4	1	1	2	400	3	6	6	3	0	2	0	3	1	2	0	0	0
2	52	1	1	1	1	5	3	3	3	2	3	1	2	2	2	2	2	2	2	2	3	2	1	1	3	1	5.5	5	1	1	2	1000	3	6	6	2	3	1	2	1	0	1	1	2	0
1	72	1	1	1	1	6	6	4	3	2	2	2	2	2	2	2	2	2	2	2	3	3	2	9	2	1	10	5	1	2	2	500	3	6	6	1	1	2	3	2	0	1	3	1	0
2	55	1	2	1	1	2	6	2	4	2	3	2	2	2	2	2	2	1	2	2	3	3	4	1	1	1	3	5	1	2	2	2000	2	6	6	3	3	3	3	3	0	3	3	2	2
2	54	1	1	1	2	2	7	2	3	2	3	2	2	2	2	2	2	2	2	2	2	2	2	1	3	1	6	5	0	1	2	467	1	6	6	0	0	0	0	3	0	0	3	0	0
2	57	1	1	1	1	2	7	4	5	2	2	2	1	1	2	2	2	2	2	2	4	4	2	1	2	4	4	2	1	2	2	300	3	7	11	3	3	3	3	3	3	3	3	3	3
2	52	2	1	1	1	6	5	2	2	2	2	1	2	2	2	2	2	2	2	2	2	2	1	9	3	1	3.2	5	0	1	2	4000	2	6	6	0	0	0	0	0	0	3	0	0	0
1	61	2	1	1	1	6	5	3	2	2	1	1	2	2	2	1	2	2	2	2	2	2	1	9	3	1	8	3	0	1	2	1500	2	6	6	0	0	0	0	0	0	0	0	0	0
1	46	1	1	1	1	6	4	3	3	2	1	1	2	2	2	2	2	2	2	2	3	3	1	1	3	1	9	5	0	2	1	6000	2	6	6	0	0	1	1	0	1	1	1	0	0
2	61	1	2	1	1	2	10	2	1	2	3	1	2	2	2	1	2	2	2	2	3	2	4	1	2	2	7	5	0	2	2	1000	1	7	6	0	0	0	0	3	0	1	1	1	0
2	75	3	5	1	1	4	5	1	3	2	3	2	1	2	2	2	2	2	1	2	2	2	1	1	3	1	7.8	5	0	2	2	2000	2	6	6	0	0	0	0	0	0	2	1	0	0
1	61	1	1	1	1	5	1	1	3	2	3	2	2	1	2	1	2	2	2	2	3	2	5	9	2	1	7	4	0	2	2	800	1	6	6	1	1	1	0	0	0	0	0	0	0
2	68	1	1	1	1	4	2	2	3	2	3	2	2	2	2	2	2	2	2	2	3	2	5	1	2	3	3	1	1	2	2	2000	1	6	12	3	3	3	3	3	0	3	3	0	0
2	69	1	1	1	1	1	8	4	2	2	3	2	2	2	2	2	2	2	2	2	3	1	5	9	2	2	4	5	1	2	2	455	3	7	6	0	0	0	3	0	0	3	0	3	3
1	51	1	1	1	1	4	8	4	3	2	1	2	2	2	2	2	2	2	2	2	3	3	2	9	3	1	8.5	2	0	2	2	500	1	6	6	0	1	1	1	2	0	1	2	0	0
2	70	2	5	1	1	1	3	3	3	2	1	1	2	2	2	2	2	2	2	2	2	2	4	1	3	1	4.2	5	1	2	2	1500	2	6	6	2	2	3	2	1	0	2	3	0	0
2	68	1	1	1	1	1	8	1	4	2	3	2	1	2	2	2	2	2	2	2	3	3	5	1	1	3	16	2	1	2	2	1600	2	6	10	3	3	0	3	3	0	0	0	2	0
2	72	2	1	1	1	5	6	3	3	2	1	2	2	2	2	2	2	2	2	2	3	2	1	9	3	4	5.3	3	0	2	2	1000	1	6	12	0	0	0	1	0	2	1	0	0	0
1	50	3	1	1	2	4	3	3	3	2	3	1	2	2	2	2	2	2	2	2	3	3	1	1	3	1	4	4	0	2	1	5000	2	6	6	0	2	0	0	0	0	3	0	0	0
1	58	1	1	1	2	5	1	3	3	2	1	1	2	2	2	1	2	2	1	2	3	3	3	1	2	1	7	5	1	2	1	1200	1	6	6	2	2	2	2	0	0	1	2	0	1
2	66	1	5	1	1	1	1	2	4	2	3	2	2	2	2	2	2	2	2	2	2	2	5	9	2	3	4	1	1	2	2	400	1	10	9	3	2	0	3	3	1	3	3	3	1
1	47	1	1	1	1	5	4	3	1	2	1	1	2	2	2	2	2	2	2	2	2	2	2	1	3	1	6	5	0	2	2	6500	3	6	6	2	2	0	2	0	0	2	0	0	0
2	55	1	1	1	1	5	3	1	4	2	3	1	2	2	2	2	2	2	2	2	3	3	3	9	3	2	6	4	1	2	2	1000	2	7	9	2	3	3	2	3	2	0	2	0	0
1	52	1	1	1	1	5	1	3	3	2	1	2	1	2	2	2	2	2	2	2	2	2	1	9	3	1	8.5	4	0	2	2	3000	2	6	6	0	0	0	0	1	0	0	0	0	0
2	78	1	5	1	1	4	4	9	4	2	3	2	2	2	2	1	2	2	2	2	3	3	5	1	2	3	10	1	1	2	2	3000	1	12	10	2	1	2	3	0	2	2	2	2	2
1	52	1	1	1	1	4	4	3	3	2	3	1	2	2	2	2	2	2	2	2	4	2	4	9	3	1	6.5	4	0	2	2	1000	1	6	6	2	0	2	0	0	0	0	0	1	0
1	72	2	1	1	1	5	7	5	4	2	1	2	2	2	2	2	2	2	2	2	2	2	1	9	2	3	6	3	0	2	2	600	3	10	14	1	1	2	0	1	0	0	0	0	3
1	71	1	2	2	2	2	6	2	2	2	1	2	2	1	2	2	2	2	2	2	1	2	1	1	2	1	9	3	1	2	2	300	1	6	6	2	1	1	1	2	0	1	3	1	0
2	49	1	1	1	2	1	4	3	3	2	3	2	2	2	2	2	2	2	2	2	3	2	2	1	3	2	6	4	1	2	2	1400	2	7	6	3	3	3	3	0	3	3	0	3	3
2	57	1	1	1	2	5	1	3	1	2	3	2	2	2	2	2	2	2	2	2	1	1	1	9	3	1	8	5	0	2	2	1500	1	6	6	0	0	0	0	0	0	0	0	0	0
1	50	1	1	1	1	5	3	3	2	2	1	2	2	2	2	2	2	2	2	2	3	2	1	1	3	1	7	3	0	1	1	1300	1	6	6	0	0	0	0	0	0	0	0	0	0
1	69	1	1	1	1	2	9	5	1	2	3	2	2	2	2	2	2	2	2	2	2	2	1	9	3	1	10	3	0	2	2	200	1	6	6	0	0	0	0	3	0	0	1	0	0
1	48	1	1	1	1	4	4	3	4	2	1	1	2	2	2	2	2	2	2	2	3	2	2	9	3	1	6	4	1	1	2	3600	2	6	6	2	2	2	2	1	2	2	0	1	0
2	51	1	1	1	1	5	4	3	3	2	2	1	2	2	2	2	2	2	2	2	3	3	2	1	3	1	3.5	5	0	1	2	4000	2	6	6	1	1	1	1	0	0	3	1	0	0
2	71	2	1	1	1	2	1	3	5	2	3	2	1	2	2	2	2	2	1	2	2	2	1	1	3	1	7	4	0	2	2	1000	2	6	6	0	1	1	2	2	1	0	0	2	0
1	77	3	1	1	2	5	3	3	1	2	1	1	2	2	2	2	2	2	2	2	2	2	1	1	3	1	8.5	3	0	2	2	3000	2	6	6	0	0	0	0	0	0	0	0	0	0
1	58	1	1	1	1	4	1	4	1	2	1	2	2	2	2	2	2	2	2	2	2	2	1	1	3	1	10	3	0	1	2	3000	1	6	6	0	0	0	0	0	0	0	0	0	0
2	69	1	1	1	1	4	3	3	3	2	3	2	2	2	2	2	2	2	2	2	2	2	2	1	3	1	7.5	4	1	2	2	1500	2	6	6	2	1	2	1	0	0	1	0	2	2
1	68	1	1	1	1	2	1	5	3	2	2	2	1	2	2	2	2	2	2	2	2	1	1	9	2	1	7	2	0	2	2	200	1	6	6	1	0	0	0	3	0	0	0	0	0
2	58	2	5	1	1	2	4	4	5	2	3	1	2	1	2	2	2	2	2	2	3	3	2	1	3	2	5	4	1	2	2	3335	2	7	6	3	3	3	2	1	0	2	3	3	3
